# Supplementary material for: Genome-scale model of metabolism and gene expression provides a multi-scale description of acid stress responses in Escherichia coli
Source: PLoS Comput Biol. 2019 Dec 6;15(12):e1007525. doi: 10.1371/journal.pcbi.1007525 (PMC6897400; doi:10.1371/journal.pcbi.1007525)
Supplement: S1 Table — (XLSX) [file pcbi.1007525.s005.xlsx]

## Sheet: Sheet1
Table S1. Top genes with the largest change in expression with the adjustment of membrane lipid fatty acid composition under acidic conditions.
locus	gene	COG categories	absolute percentage change in expression	direction of change
b1661	cfa	Glycerophospholipid Metabolism	800.331	upregulation
b2687	luxS	Methionine Metabolism	416.469	upregulation
b0159	mtn	Cofactor and Prosthetic Group Biosynthesis	402.951	upregulation
b2942	metK	Methionine Metabolism	398.419	upregulation
b1211	prfA	Translation, ribosomal structure and biogenesis	91.4963	upregulation
b2500	purN	Purine and Pyrimidine Biosynthesis	66.4731	downregulation
b4384	deoD	Nucleotide Salvage Pathway	43.6569	upregulation
b4094	phnN	Alternate Carbon Metabolism	32.1051	downregulation
b3829	metE	Methionine Metabolism	20.0697	upregulation
b3941	metF	Folate Metabolism	20.0697	upregulation
b0529	folD	Folate Metabolism	15.884	downregulation
b3114	tdcE	Alternate Carbon Metabolism	13.2831	upregulation
b2573	rpoE	Transcription	11.8449	downregulation
b3747	kup	Inorganic Ion Transport and Metabolism	11.7812	downregulation
b1849	purT	Purine and Pyrimidine Biosynthesis	11.5367	upregulation
b3991	thiG	Cofactor and Prosthetic Group Biosynthesis	11.4607	downregulation
b3993	thiE	Cofactor and Prosthetic Group Biosynthesis	11.4607	downregulation
b3994	thiC	Cofactor and Prosthetic Group Biosynthesis	11.4607	downregulation
b0417	thiL	Cofactor and Prosthetic Group Biosynthesis	11.4607	downregulation
b4407	thiS	Other	11.4607	downregulation
b3992	thiF	Other	11.4607	downregulation
b3990	thiH	Other	11.4607	downregulation
b2103	thiD	Cofactor and Prosthetic Group Biosynthesis	11.4607	downregulation
b3464	ftsY	Intracellular trafficking, secretion, and vesicular transport	11.4604	downregulation
b1091	fabH	Other	11.2585	downregulation
b0777	bioC	Cofactor and Prosthetic Group Biosynthesis	11.2585	downregulation
b0180	fabZ	Other	11.2584	downregulation
b1288	fabI	Other	11.2584	downregulation
b3412	bioH	Other	11.2583	downregulation
b0775	bioB	Other	11.2583	downregulation
b0778	bioD	Cofactor and Prosthetic Group Biosynthesis	11.2583	downregulation
b0776	bioF	Other	11.2583	downregulation
b0774	bioA	Cofactor and Prosthetic Group Biosynthesis	11.2583	downregulation
b3609	secB	Intracellular trafficking, secretion, and vesicular transport	11.2294	downregulation
b3997	hemE	Cofactor and Prosthetic Group Biosynthesis	11.2054	downregulation
b0428	cyoE	Cofactor and Prosthetic Group Biosynthesis	11.2054	downregulation
b3850	hemG	Cofactor and Prosthetic Group Biosynthesis	11.2054	downregulation
b2436	hemF	Cofactor and Prosthetic Group Biosynthesis	11.2054	downregulation
b0475	hemH	Cofactor and Prosthetic Group Biosynthesis	11.2054	downregulation
b0188	tilS	Translation, ribosomal structure and biogenesis	11.1782	downregulation
b2477	bamC	Other	11.1346	downregulation
b2512	bamB	Cell Wall/Membrane/Envelope Metabolism	11.1346	downregulation
b2617	bamE	Cell Wall/Membrane/Envelope Metabolism	11.1346	downregulation
b0053	surA	Posttranslational modification, protein turnover, chaperones	11.1346	downregulation
b2595	bamD	Cell Wall/Membrane/Envelope Metabolism	11.1346	downregulation
b0177	bamA	Cell Wall/Membrane/Envelope Metabolism	11.1346	downregulation
b3807	cyaY	Other	11.075	downregulation
b2529	iscU	Posttranslational modification, protein turnover, chaperones	11.0701	downregulation
b0156	erpA	Posttranslational modification, protein turnover, chaperones	11.0674	downregulation
b2526	hscA	Posttranslational modification, protein turnover, chaperones	11.0665	downregulation
b2527	hscB	Posttranslational modification, protein turnover, chaperones	11.0665	downregulation
b3040	zupT	Inorganic Ion Transport and Metabolism	11.0021	downregulation
b0014	dnaK	Posttranslational modification, protein turnover, chaperones	10.7998	downregulation
b0015	dnaJ	Posttranslational modification, protein turnover, chaperones	10.7998	downregulation
b2614	grpE	Posttranslational modification, protein turnover, chaperones	10.7998	downregulation
b0630	lipB	Other	10.7956	downregulation
b0628	lipA	Other	10.7956	downregulation
b3804	hemD	Cofactor and Prosthetic Group Biosynthesis	10.5376	downregulation
b0154	hemL	Cofactor and Prosthetic Group Biosynthesis	10.5376	downregulation
b3805	hemC	Cofactor and Prosthetic Group Biosynthesis	10.5376	downregulation
b1210	hemA	Cofactor and Prosthetic Group Biosynthesis	10.5376	downregulation
b0369	hemB	Cofactor and Prosthetic Group Biosynthesis	10.5376	downregulation
b2532	trmJ	Translation, ribosomal structure and biogenesis	10.2616	downregulation
b3981	secE	Intracellular trafficking, secretion, and vesicular transport	10.2481	downregulation
b3300	secY	Intracellular trafficking, secretion, and vesicular transport	10.2481	downregulation
b0409	secF	Intracellular trafficking, secretion, and vesicular transport	10.2481	downregulation
b0408	secD	Intracellular trafficking, secretion, and vesicular transport	10.2481	downregulation
b3175	secG	Intracellular trafficking, secretion, and vesicular transport	10.2481	downregulation
b3202	rpoN	Transcription	10.2465	downregulation
b2530	iscS	Cofactor and Prosthetic Group Biosynthesis	10.1733	downregulation
b2320	pdxB	Cofactor and Prosthetic Group Biosynthesis	9.98563	downregulation
b0052	pdxA	Other	9.98563	downregulation
b2564	pdxJ	Other	9.98563	downregulation
b2559	tadA	Translation, ribosomal structure and biogenesis	9.97841	downregulation
b3475	acpT	Other	9.82168	downregulation
b0416	nusB	Transcription	9.65521	downregulation
b3651	trmH	Translation, ribosomal structure and biogenesis	9.48388	downregulation
b0969	tusE	Other	9.47978	downregulation
b3470	tusA	Posttranslational modification, protein turnover, chaperones	9.47978	downregulation
b1133	mnmA	Translation, ribosomal structure and biogenesis	9.47978	downregulation
b3344	tusC	Other	9.47978	downregulation
b3345	tusD	Other	9.47978	downregulation
b3343	tusB	Posttranslational modification, protein turnover, chaperones	9.47978	downregulation
b2140	dusC	Translation, ribosomal structure and biogenesis	9.47732	downregulation
b3965	trmA	Translation, ribosomal structure and biogenesis	9.46394	downregulation
b2960	trmI	Translation, ribosomal structure and biogenesis	9.4599	downregulation
b3166	truB	Translation, ribosomal structure and biogenesis	9.4315	downregulation
b2608	rimM	Translation, ribosomal structure and biogenesis	9.43143	downregulation
b3167	rbfA	Translation, ribosomal structure and biogenesis	9.43143	downregulation
b3146	rsmI	Translation, ribosomal structure and biogenesis	9.43143	downregulation
b2517	rlmN	Translation, ribosomal structure and biogenesis	9.43143	downregulation
b4022	rluF	Translation, ribosomal structure and biogenesis	9.43143	downregulation
b0859	rlmC	Translation, ribosomal structure and biogenesis	9.43143	downregulation
b3289	rsmB	Transcription	9.43143	downregulation
b1835	rsmF	Translation, ribosomal structure and biogenesis	9.43143	downregulation
b3740	rsmG	Translation, ribosomal structure and biogenesis	9.43143	downregulation
b1135	rluE	Translation, ribosomal structure and biogenesis	9.43143	downregulation
b3465	rsmD	Translation, ribosomal structure and biogenesis	9.43143	downregulation
b3084	rlmG	Translation, ribosomal structure and biogenesis	9.43143	downregulation
b2785	rlmD	Translation, ribosomal structure and biogenesis	9.43143	downregulation
