# Supplementary material for: Genome-scale model of metabolism and gene expression provides a multi-scale description of acid stress responses in Escherichia coli
Source: PLoS Comput Biol. 2019 Dec 6;15(12):e1007525. doi: 10.1371/journal.pcbi.1007525 (PMC6897400; doi:10.1371/journal.pcbi.1007525)
Supplement: S2 Table — (XLSX) [file pcbi.1007525.s006.xlsx]

## Sheet: Sheet1
Table S2. Folding energies of periplasmic proteins across pH from 0 to 14.
pH	b3458 (kJ/mol)	b3453 (kJ/mol)	b1308 (kJ/mol)	b4072 (kJ/mol)	b4070 (kJ/mol)	b4071 (kJ/mol)	b2197 (kJ/mol)	b0152 (kJ/mol)	b0480 (kJ/mol)	b1123 (kJ/mol)	b0936 (kJ/mol)	b0655 (kJ/mol)	b3447 (kJ/mol)	b2997 (kJ/mol)	b2996 (kJ/mol)	b2994 (kJ/mol)	b3917 (kJ/mol)	b0494 (kJ/mol)	b0811 (kJ/mol)	b0891 (kJ/mol)	b0894 (kJ/mol)	b0123 (kJ/mol)	b1386 (kJ/mol)	b0573 (kJ/mol)	b4055 (kJ/mol)	b2679 (kJ/mol)	b0789 (kJ/mol)	b3566 (kJ/mol)	b0973 (kJ/mol)	b3200 (kJ/mol)	b3751 (kJ/mol)	b0158 (kJ/mol)	b0365 (kJ/mol)	b0860 (kJ/mol)	b0863 (kJ/mol)	b4213 (kJ/mol)	b2150 (kJ/mol)	b3579 (kJ/mol)	b3571 (kJ/mol)	b4290 (kJ/mol)	b3476 (kJ/mol)	b0383 (kJ/mol)	b4227 (kJ/mol)	b0763 (kJ/mol)	b3544 (kJ/mol)	b4034 (kJ/mol)	b1474 (kJ/mol)	b1243 (kJ/mol)	b2310 (kJ/mol)
0	310.471	555.887	72.6505	87.5664	752.152	26.6017	36.1476	179.019	630.085	387.304	238.895	272.364	557.552	248.87	265.638	517.825	403.042	90.9192	260.373	173.796	697.443	404.077	1001.99	2.3144	55.2325	214.02	669.513	280.932	637.811	140.586	228.13	141.777	254.625	196.334	210.49	497.528	272.658	377.395	917.216	220.096	645.391	447.665	267.838	139.739	949.069	433.336	980.346	721.344	277.707
0.5	291.056	524.519	70.1897	73.258	670.459	17.9911	35.474	164.811	562.041	354.997	226.703	255.261	502.894	226.969	236.324	460.104	372.162	84.9668	255.774	170.616	610.323	366.573	885.527	2.2304	49.6817	206.419	620.237	251.214	582.381	138.296	213.08	136.142	244.201	192.333	206.091	459.926	254.185	355.207	836.758	197.886	606.989	421.36	243.817	127.767	888.221	402.127	887.751	683.486	265.728
1	268.493	493.979	65.3484	52.1146	570.957	8.76994	33.6093	140.831	471.223	318.043	216.183	229.541	437.567	198.474	210.533	395.066	335.782	76.1731	243.857	160.953	497.542	309.653	735.922	2.08118	42.7797	193.944	560.508	216.138	513.555	133.331	186.756	129.208	230.877	184.47	195.122	408.631	229.186	331.321	742.7	171.82	554.588	386.32	209.067	111.988	808.334	365.327	768.738	630.126	247.085
1.5	240.516	459.944	57.7853	26.1731	441.214	-1.9356	28.6595	107.235	359.033	273.535	200.586	191.289	359.503	165.097	181.567	319.55	286.514	64.2336	216.603	139.986	365.369	225.035	557.607	1.44373	32.3556	175.781	477.008	178.453	429.336	123.92	146.975	120.617	210.989	166.061	173.186	337.732	189.571	300.916	638.944	140.04	476.054	335.703	166.838	90.6269	690.173	319.346	599.348	543.545	216.702
2	199.527	408.185	47.3101	0.0552272	275.268	-15.8964	18.5005	67.5986	233.643	213.035	173.363	142.444	255.756	130.934	142.141	225.649	214.897	49.8963	171.771	107.059	220.847	124.451	349.369	-0.326911	18.8958	148.059	369.133	134.722	328.598	110.932	94.55	108.098	178.114	133.566	136.467	243.609	133.337	258.737	517.523	104.281	362.497	260.806	113.435	62.3392	537.085	261.598	364.747	416.798	169.456
2.5	146.256	325.984	33.3659	-27.3381	90.0458	-33.3233	4.37012	30.8095	101.186	139.589	128.71	85.4866	136.104	97.7691	92.7943	126.565	124.943	32.6636	113.388	65.9947	71.4847	17.333	133.607	-4.00668	1.6617	111.52	244.787	82.4886	217.607	95.05	38.6414	85.3397	130.18	90.7287	89.491	131.992	67.7296	199.541	376.806	62.6095	226.419	170.538	54.0158	28.9243	356.356	187.423	90.5153	257.556	104.357
3	92.6064	227.585	17.0063	-48.7315	-63.2192	-47.9724	-9.24758	4.98299	-9.1516	71.9749	75.5181	35.3705	39.7804	62.2331	39.4031	32.0008	43.5382	15.5246	55.4066	30.8464	-43.1131	-63.383	-22.8783	-9.65807	-12.577	66.2476	136.766	36.6647	110.592	78.3799	-4.60408	54.7897	77.1468	51.9982	44.6765	37.3026	12.0434	140.607	250.394	19.9583	100.502	83.29	1.88924	-1.09372	187.503	110.802	-145.883	112.24	47.2683
3.5	58.2831	151.098	1.94092	-52.4097	-122.534	-49.2255	-16.1732	-2.98423	-49.4906	40.5419	36.1726	17.1389	4.1475	32.7703	6.15739	-14.381	6.20243	5.1895	26.3256	9.90635	-55.2428	-85.3796	-38.9217	-13.125	-13.1528	35.385	81.3754	19.0822	49.3947	67.2306	-19.307	26.0661	38.0756	30.9832	22.3367	13.685	-2.1696	100.45	186.11	-5.81479	35.6911	33.0215	-15.4753	-13.9906	88.0338	60.746	-231.115	40.5763	21.9222
4	47.5958	111.926	-6.03719	-38.6414	-80.6678	-36.6049	-12.2354	4.78865	-21.4769	38.3704	19.2007	25.9714	15.7308	21.5019	3.83023	-8.92584	15.4837	2.22723	24.3635	3.45547	36.1638	-44.6657	45.5612	-12.3664	-2.34657	22.9565	87.1704	20.7411	43.5837	57.6856	-9.35852	9.40622	22.2208	24.5418	21.0727	48.0185	13.4198	81.8363	168.722	-6.70119	39.5476	27.3118	1.55986	-8.6553	68.6905	46.8645	-147.626	42.6763	22.5004
4.5	27.2819	76.8712	-9.17736	-25.8141	-34.6551	-27.8246	-10.3086	4.65522	-12.4441	23.7667	10.0374	25.8831	3.45271	10.226	2.10163	-9.4587	22.6846	-2.58447	18.4955	-3.32681	84.0759	-12.1043	75.2366	-11.8745	-0.970533	9.34903	91.2755	9.11573	30.6427	43.2044	-5.13987	-1.59655	7.62572	13.8726	13.3577	42.4958	12.3142	54.7301	120.478	-3.87168	39.4072	18.4433	10.1308	-6.63412	52.1423	23.0681	-69.3566	39.3086	12.522
5	-0.419743	29.5768	-12.0938	-22.0744	-28.7656	-26.0019	-13.9984	-6.5374	-31.4377	-4.73175	-3.61508	7.47261	-30.5003	-10.5286	-12.2436	-31.6162	5.89911	-9.31603	4.47359	-10.1866	50.2464	-12.9267	36.6358	-13.0087	-8.46868	-7.6555	58.2734	-12.1059	-3.21491	25.9651	-12.4726	-12.3373	-9.72981	-0.0895458	-1.95006	1.95565	-6.1645	18.0356	46.3625	-8.03821	12.5016	-1.04114	-2.38032	-12.8255	13.0728	-9.83896	-67.3054	11.2928	-5.78162
5.5	-18.342	-6.55845	-13.5182	-22.8641	-31.789	-23.8092	-16.5604	-16.2971	-41.9718	-23.9844	-12.7742	-8.76166	-49.1049	-22.7018	-25.3022	-45.6091	-12.1566	-13.6001	-7.57849	-14.4936	1.83909	-20.7186	-3.86477	-13.9271	-15.2768	-18.8906	19.6446	-24.3102	-27.0457	10.307	-19.4282	-19.5404	-21.0817	-10.7371	-12.7479	-26.8888	-19.7501	-6.90298	-5.22679	-13.9984	-12.2877	-17.8626	-15.788	-18.2307	-15.2109	-29.4444	-75.8436	-13.9956	-17.993
6	-26.0703	-26.4042	-13.4023	-23.0029	-32.6069	-19.9476	-17.3216	-22.4447	-43.52	-31.8804	-18.7498	-18.8118	-52.6145	-26.2066	-30.0167	-49.2551	-21.9134	-16.5088	-15.936	-17.1114	-29.7105	-25.3233	-30.5274	-13.7925	-19.0173	-24.1205	-4.92111	-28.2416	-38.7859	-2.42371	-23.3891	-22.9479	-26.243	-16.8964	-18.2418	-41.8245	-26.3925	-19.6574	-34.5555	-17.1615	-28.7455	-28.0586	-23.0705	-21.2919	-29.2862	-35.1673	-75.2443	-29.1758	-22.9776
6.5	-29.8495	-34.5933	-13.2961	-22.6036	-34.7972	-18.3776	-17.6166	-25.693	-43.7773	-32.6481	-23.6804	-24.4753	-50.6381	-29.2948	-30.8242	-49.4779	-26.348	-18.8107	-20.981	-18.6402	-50.8542	-32.9786	-49.7848	-13.6703	-21.2284	-27.4344	-21.1231	-28.9513	-45.3359	-11.7267	-25.5114	-24.0896	-27.9884	-20.7793	-21.3513	-49.049	-29.024	-25.809	-50.3802	-20.6268	-38.7172	-34.8945	-26.442	-22.9381	-37.3863	-35.1476	-73.7897	-38.1798	-24.2925
7	-31.4169	-35.9456	-14.0241	-21.8344	-38.5709	-19.5373	-17.6339	-26.6257	-43.2965	-30.0386	-28.1352	-27.0195	-45.2655	-31.6138	-28.7259	-44.4123	-28.7916	-20.8499	-23.4753	-18.8153	-60.6237	-41.065	-56.8826	-14.4179	-22.7533	-28.8572	-34.3048	-28.8572	-46.3813	-19.3404	-26.6257	-24.6567	-28.2009	-23.1471	-23.1471	-49.663	-28.9885	-28.7259	-51.5663	-26.8882	-41.5901	-38.1115	-28.0696	-24.066	-42.312	-33.189	-73.816	-42.8371	-24.2629
7.5	-30.5498	-33.4677	-15.5088	-19.8401	-40.397	-21.2484	-17.2314	-25.7814	-41.2798	-25.437	-31.8302	-28.2699	-38.4375	-30.5157	-22.2535	-34.0801	-30.0093	-22.2394	-24.513	-17.1511	-62.5253	-44.9354	-51.0698	-15.2191	-23.8443	-28.2382	-42.5822	-28.2555	-43.3026	-24.9476	-27.2192	-25.2619	-27.5473	-24.4364	-24.128	-43.9724	-27.0283	-29.5635	-40.3277	-33.074	-36.9422	-37.8648	-29.0305	-24.7578	-45.3785	-30.3011	-72.6865	-43.0945	-23.6146
8	-26.818	-28.4593	-16.49	-14.82	-40.9939	-23.9947	-16.7986	-24.3593	-38.6878	-18.8211	-34.7968	-29.2006	-31.3932	-29.3205	-14.2545	-24.3452	-30.1126	-22.9798	-24.8747	-13.9414	-61.6834	-45.0723	-35.9084	-15.511	-24.4925	-26.8197	-46.6651	-27.2228	-40.6041	-28.5844	-27.4139	-25.7739	-26.4373	-25.1195	-24.231	-33.6657	-24.5085	-29.0033	-20.4458	-37.5425	-28.5432	-36.7946	-29.4864	-25.0031	-47.5719	-27.1552	-70.5699	-39.7973	-22.7911
8.5	-21.0561	-20.544	-16.655	-11.6822	-42.6901	-29.922	-16.312	-23.0511	-34.5493	-11.8445	-37.1296	-29.7833	-24.8768	-31.2873	-12.6616	-19.5764	-29.3259	-23.2614	-25.0312	-9.95304	-62.2991	-43.4034	-15.5596	-15.3757	-24.6366	-25.6192	-47.3146	-25.1727	-42.5963	-30.7378	-27.2296	-26.0522	-24.6634	-25.4471	-23.8968	-18.6756	-21.9717	-27.1084	7.79821	-39.8407	-20.5786	-36.399	-29.256	-24.6808	-49.6383	-23.9052	-69.9748	-34.3497	-22.0036
9	-12.9405	-8.4486	-16.2131	-14.6723	-43.2078	-36.9026	-15.0736	-22.3164	-29.2071	-3.45955	-37.9736	-29.9775	-16.6446	-32.6399	-15.037	-17.0347	-27.7731	-22.8701	-24.2997	-5.99448	-61.9583	-40.3941	6.99166	-15.0047	-23.9931	-24.5182	-45.2658	-20.9473	-46.9073	-31.9161	-26.1068	-26.1782	-21.6033	-24.669	-23.2396	1.39963	-18.971	-23.5691	45.0951	-40.5084	-12.3302	-35.2467	-27.8182	-23.1604	-51.6365	-19.2043	-70.1043	-28.578	-20.8391
9.5	-3.96281	8.17724	-15.1883	-19.8432	-39.2952	-40.4408	-12.8739	-21.4087	-24.8458	8.04496	-35.4155	-28.9191	-7.50246	-28.0328	-18.3814	-16.3752	-25.7632	-21.9307	-20.2161	-0.741916	-63.7716	-34.3353	29.6814	-14.1596	-21.8817	-23.975	-39.6824	-13.7327	-49.3256	-31.1576	-22.3031	-26.2809	-15.9242	-21.6038	-22.4583	24.6524	-13.4121	-17.556	87.8617	-39.1622	-5.06816	-30.5858	-24.0074	-19.3021	-53.9295	-11.9882	-74.0059	-24.2658	-18.7748
10	3.61227	23.3408	-12.9885	-26.5226	-37.0165	-41.591	-11.0036	-19.7725	-33.1961	14.9115	-27.607	-24.7742	-4.40703	-20.3992	-30.4816	-20.584	-25.5626	-20.7138	-10.9538	9.73907	-87.174	-22.8423	43.7201	-12.2282	-18.9796	-29.9358	-30.314	-2.04818	-56.5453	-26.3868	-13.2818	-25.6174	-7.27588	-18.3065	-23.6019	40.9564	-5.08211	-7.64761	120.333	-34.1892	-3.20158	-23.5946	-18.1878	-13.818	-66.6973	-5.6	-100.496	-35.9167	-17.997
10.5	1.18623	25.9124	-9.99761	-36.9077	-51.893	-44.7929	-10.6523	-16.1819	-67.4253	-2.28628	-18.4364	-20.3366	-22.264	-14.8658	-59.226	-31.5745	-34.4995	-19.898	-5.71567	25.6332	-161.831	-8.967	34.9872	-10.2552	-18.0138	-48.4287	-17.2817	12.1858	-64.3023	-18.0091	-0.97337	-23.1144	0.315774	-22.2157	-32.1712	29.0297	-4.59509	6.17224	127.989	-24.2474	-16.1	-24.5211	-15.4184	-12.4784	-103.038	-13.7042	-172.507	-81.6227	-24.4308
11	-3.98753	20.049	-8.4141	-45.0554	-83.08	-52.2295	-8.37555	-7.60126	-112.089	-37.2317	-10.5329	-23.3117	-47.1984	-9.57279	-91.5032	-39.0265	-51.5806	-17.5758	-18.5674	42.6785	-262.663	0.840341	14.0091	-10.6035	-20.1082	-71.7987	3.41669	26.3554	-53.6738	-10.849	6.0065	-19.9804	5.9059	-36.4123	-47.5495	-19.5736	-20.1416	22.3629	127.66	-10.1808	-27.2129	-34.4045	-24.3508	-21.4417	-155.457	-38.2754	-260.006	-138.065	-40.7022
11.5	14.4269	63.7166	-6.03892	-40.48	-83.0897	-54.7718	1.50284	7.72337	-101.412	-38.3091	3.00548	-13.6531	-21.7652	8.54464	-93.2898	-4.20165	-46.6695	-10.9678	-29.6142	60.6379	-317.666	20.6116	47.9039	-10.8787	-18.5305	-73.5325	41.221	53.4521	4.86086	2.04608	16.7565	-9.99597	27.7291	-43.0796	-42.265	-34.1135	-24.063	54.5789	165.36	8.70271	-3.86823	-18.686	-23.987	-23.2786	-156.629	-19.3571	-279.971	-137.27	-43.9441
12	60.5177	175.541	0.290965	-30.5608	-43.6734	-49.8228	17.2073	22.5558	-34.3261	7.48717	23.0086	18.6747	59.3132	40.6108	-63.9843	56.4941	-15.3832	-1.81679	-14.9466	77.7395	-334.91	54.8772	125.757	-8.46988	-12.3949	-43.8319	84.7075	96.0955	100.018	23.9211	40.2025	7.29947	69.7909	-35.0327	-10.6746	19.1603	6.96709	106.538	233.288	29.3854	43.99	36.4981	2.37215	-10.2261	-95.1502	57.4635	-248.184	-76.2864	-24.7162
12.5	102.619	299.985	6.63935	-38.4423	-25.6497	-43.6416	25.0104	27.2177	29.307	70.8524	39.5847	51.72	139.669	68.8519	-36.8955	111.722	13.6681	2.41566	16.5116	92.034	-411.412	87.943	174.472	-6.20459	-11.9587	-9.7406	99.8285	134.012	179.44	43.4928	63.3513	18.4218	112.918	-23.516	25.6501	81.3685	54.2252	163.648	295.983	42.1539	71.445	104.308	32.1584	5.48931	-26.1527	153.515	-259.348	-30.6627	-0.0480054
13	145.208	414.988	14.1954	-52.7449	-14.4948	-35.1532	26.4859	32.5453	99.8465	133.902	59.8841	77.1107	214.801	85.2597	-1.75838	172.789	38.4026	2.61416	55.9944	105.565	-478.924	116.287	202.265	-5.40177	-15.4197	15.8168	106.641	161.72	259.022	60.1667	87.4939	23.4348	147.358	-7.47077	59.8454	154.377	101.52	222.53	369.91	49.4317	97.9209	158.53	57.1504	19.8553	37.3614	253.678	-255.051	0.368411	31.0124
13.5	198.592	527.61	23.2881	-46.0633	33.9987	-20.7434	31.4759	52.3602	205.142	202.626	92.3742	104.507	311.455	108.877	61.5212	261.834	79.4165	11.0449	99.1527	123.512	-406.431	149.935	283.151	-5.23805	-10.1641	37.8868	163.498	195.661	379.088	73.0847	117.555	36.8826	180.509	20.432	92.3603	255.223	150.89	283.682	507.826	63.1116	156.105	214.199	89.1236	36.9256	118.382	364.064	-120.279	43.8277	71.045
14	250.483	617.872	30.9491	-23.0341	120.882	-2.661	41.9044	81.6557	347.882	275.474	131.36	133.994	422.795	138.934	143.594	358.005	135.777	25.0157	142.305	144.833	-214.905	201.097	406.808	-5.27905	3.33579	66.8652	254.76	240.565	506.035	80.6004	148.346	57.2705	209.25	55.0777	125.563	358.1	201.078	335.066	689.399	81.3018	241.214	273.934	125.242	53.9616	215.57	475.719	114.42	103.893	115.126
[truncated: 37 more columns]
