# Supplementary material for: Genome-scale model of metabolism and gene expression provides a multi-scale description of acid stress responses in Escherichia coli
Source: PLoS Comput Biol. 2019 Dec 6;15(12):e1007525. doi: 10.1371/journal.pcbi.1007525 (PMC6897400; doi:10.1371/journal.pcbi.1007525)
Supplement: S3 Table — (XLSX) [file pcbi.1007525.s007.xlsx]

## Sheet: Sheet1
Table S3. Top genes with the largest change in expression considering periplasmic protein stability and periplasmic chaperone protection mechanisms under acid stress.
locus	gene	COG categories	absolute percentage change in expression	direction of change
b3509	hdeB	Other	7.34977e+06	upregulation
b3200	lptA	Lipopolysaccharide Biosynthesis / Recycling	5289.18	upregulation
b2573	rpoE	Transcription	177.931	upregulation
b3609	secB	Intracellular trafficking, secretion, and vesicular transport	12.6254	upregulation
b0409	secF	Intracellular trafficking, secretion, and vesicular transport	7.17145	upregulation
b3300	secY	Intracellular trafficking, secretion, and vesicular transport	7.17145	upregulation
b3981	secE	Intracellular trafficking, secretion, and vesicular transport	7.17145	upregulation
b3175	secG	Intracellular trafficking, secretion, and vesicular transport	7.17145	upregulation
b0408	secD	Intracellular trafficking, secretion, and vesicular transport	7.17145	upregulation
b3831	udp	Nucleotide Salvage Pathway	5.51719	downregulation
b4374	yjjG	Nucleotide Salvage Pathway	5.51719	downregulation
b1238	tdk	Nucleotide Salvage Pathway	5.51719	downregulation
b4382	deoA	Nucleotide Salvage Pathway	5.51719	downregulation
b0902	pflA	Alternate Carbon Metabolism	5.51719	downregulation
b0684	fldA	Cofactor and Prosthetic Group Biosynthesis	5.51718	downregulation
b3747	kup	Inorganic Ion Transport and Metabolism	5.35691	downregulation
b1211	prfA	Translation, ribosomal structure and biogenesis	5.33117	downregulation
b2614	grpE	Posttranslational modification, protein turnover, chaperones	5.25701	downregulation
b0014	dnaK	Posttranslational modification, protein turnover, chaperones	5.25701	downregulation
b0015	dnaJ	Posttranslational modification, protein turnover, chaperones	5.25701	downregulation
b3991	thiG	Cofactor and Prosthetic Group Biosynthesis	5.21751	downregulation
b0417	thiL	Cofactor and Prosthetic Group Biosynthesis	5.21751	downregulation
b3992	thiF	Other	5.21751	downregulation
b4407	thiS	Other	5.21751	downregulation
b3990	thiH	Other	5.21751	downregulation
b3993	thiE	Cofactor and Prosthetic Group Biosynthesis	5.21751	downregulation
b2103	thiD	Cofactor and Prosthetic Group Biosynthesis	5.21751	downregulation
b3994	thiC	Cofactor and Prosthetic Group Biosynthesis	5.21751	downregulation
b2559	tadA	Translation, ribosomal structure and biogenesis	5.20095	downregulation
b0177	bamA	Cell Wall/Membrane/Envelope Metabolism	5.1559	downregulation
b2512	bamB	Cell Wall/Membrane/Envelope Metabolism	5.1559	downregulation
b2617	bamE	Cell Wall/Membrane/Envelope Metabolism	5.1559	downregulation
b2595	bamD	Cell Wall/Membrane/Envelope Metabolism	5.1559	downregulation
b2477	bamC	Other	5.1559	downregulation
b3040	zupT	Inorganic Ion Transport and Metabolism	5.14283	downregulation
b3475	acpT	Other	5.13663	downregulation
b0777	bioC	Cofactor and Prosthetic Group Biosynthesis	5.13643	downregulation
b1091	fabH	Other	5.13643	downregulation
b0180	fabZ	Other	5.13639	downregulation
b1288	fabI	Other	5.13638	downregulation
b3412	bioH	Other	5.13636	downregulation
b0776	bioF	Other	5.13635	downregulation
b0778	bioD	Cofactor and Prosthetic Group Biosynthesis	5.13635	downregulation
b0774	bioA	Cofactor and Prosthetic Group Biosynthesis	5.13635	downregulation
b0775	bioB	Other	5.13635	downregulation
b2436	hemF	Cofactor and Prosthetic Group Biosynthesis	5.12813	downregulation
b3850	hemG	Cofactor and Prosthetic Group Biosynthesis	5.12813	downregulation
b0428	cyoE	Cofactor and Prosthetic Group Biosynthesis	5.12813	downregulation
b3997	hemE	Cofactor and Prosthetic Group Biosynthesis	5.12813	downregulation
b0475	hemH	Cofactor and Prosthetic Group Biosynthesis	5.12813	downregulation
b0053	surA	Posttranslational modification, protein turnover, chaperones	5.12703	downregulation
b0188	tilS	Translation, ribosomal structure and biogenesis	5.10907	downregulation
b4143	groL	Posttranslational modification, protein turnover, chaperones	5.09967	downregulation
b4142	groS	Posttranslational modification, protein turnover, chaperones	5.09967	downregulation
b2500	purN	Purine and Pyrimidine Biosynthesis	5.08997	downregulation
b0156	erpA	Posttranslational modification, protein turnover, chaperones	5.08559	downregulation
b2527	hscB	Posttranslational modification, protein turnover, chaperones	5.08545	downregulation
b2526	hscA	Posttranslational modification, protein turnover, chaperones	5.08545	downregulation
b2529	iscU	Posttranslational modification, protein turnover, chaperones	5.08531	downregulation
b3807	cyaY	Other	5.08508	downregulation
b0630	lipB	Other	5.04102	downregulation
b0628	lipA	Other	5.04102	downregulation
b2564	pdxJ	Other	5.03177	downregulation
b0052	pdxA	Other	5.03177	downregulation
b2320	pdxB	Cofactor and Prosthetic Group Biosynthesis	5.03177	downregulation
b3804	hemD	Cofactor and Prosthetic Group Biosynthesis	4.88764	downregulation
b1210	hemA	Cofactor and Prosthetic Group Biosynthesis	4.88764	downregulation
b0369	hemB	Cofactor and Prosthetic Group Biosynthesis	4.88764	downregulation
b0154	hemL	Cofactor and Prosthetic Group Biosynthesis	4.88764	downregulation
b3805	hemC	Cofactor and Prosthetic Group Biosynthesis	4.88764	downregulation
b0025	ribF	Cofactor and Prosthetic Group Biosynthesis	4.7191	downregulation
b3202	rpoN	Transcription	4.67764	downregulation
b2530	iscS	Cofactor and Prosthetic Group Biosynthesis	4.6043	downregulation
b1344	ttcA	Translation, ribosomal structure and biogenesis	4.57504	downregulation
b0168	map	Translation, ribosomal structure and biogenesis	4.54053	downregulation
b2745	truD	Translation, ribosomal structure and biogenesis	4.51988	downregulation
b3368	cysG	Cofactor and Prosthetic Group Biosynthesis	4.49935	downregulation
b3803	hemX	Cofactor and Prosthetic Group Biosynthesis	4.49935	downregulation
b3464	ftsY	Intracellular trafficking, secretion, and vesicular transport	4.3664	downregulation
b2791	truC	Translation, ribosomal structure and biogenesis	4.33147	downregulation
b2567	rnc	Transcription	4.26762	downregulation
b3247	rng	Translation, ribosomal structure and biogenesis	4.26762	downregulation
b1652	rnt	Replication, recombination and repair	4.26762	downregulation
b1871	cmoB	Other	4.23932	downregulation
b1870	cmoA	Other	4.23932	downregulation
b3704	rnpA	Translation, ribosomal structure and biogenesis	4.20773	downregulation
b3643	rph	Other	4.20773	downregulation
b3965	trmA	Translation, ribosomal structure and biogenesis	4.14383	downregulation
b0423	thiI	Other	4.14195	downregulation
b3166	truB	Translation, ribosomal structure and biogenesis	4.11831	downregulation
b4371	rsmC	Translation, ribosomal structure and biogenesis	4.11148	downregulation
b3740	rsmG	Translation, ribosomal structure and biogenesis	4.11148	downregulation
b2517	rlmN	Translation, ribosomal structure and biogenesis	4.11148	downregulation
b3465	rsmD	Translation, ribosomal structure and biogenesis	4.11148	downregulation
b2806	rlmM	Translation, ribosomal structure and biogenesis	4.11148	downregulation
b1135	rluE	Translation, ribosomal structure and biogenesis	4.11148	downregulation
b2608	rimM	Translation, ribosomal structure and biogenesis	4.11148	downregulation
b3084	rlmG	Translation, ribosomal structure and biogenesis	4.11148	downregulation
b3179	rlmE	Translation, ribosomal structure and biogenesis	4.11148	downregulation
b1269	rluB	Translation, ribosomal structure and biogenesis	4.11148	downregulation
