# Supplementary material for: Genome-scale model of metabolism and gene expression provides a multi-scale description of acid stress responses in Escherichia coli
Source: PLoS Comput Biol. 2019 Dec 6;15(12):e1007525. doi: 10.1371/journal.pcbi.1007525 (PMC6897400; doi:10.1371/journal.pcbi.1007525)
Supplement: S4 Table — (XLSX) [file pcbi.1007525.s008.xlsx]

## Sheet: Sheet1
Table S4. Top genes with the largest change in expression with the increase in ATP synthase activity (10 fold increase)
locus	gene	COG categories	absolute percentage change in expression	direction of change
b2297	pta	Alternate Carbon Metabolism	inf (original flux is 0, current flux is nonzero)	upregulation
b4015	aceA	Anaplerotic Reactions	inf (original flux is 0, current flux is nonzero)	upregulation
b4014	aceB	Anaplerotic Reactions	464319	upregulation
b1849	purT	Purine and Pyrimidine Biosynthesis	249.107	upregulation
b1851	edd	Pentose Phosphate Pathway	107.72	upregulation
b1850	eda	Pyruvate Metabolism	107.72	upregulation
b3386	rpe	Pentose Phosphate Pathway	100	downregulation
b3956	ppc	Anaplerotic Reactions	100	downregulation
b3736	atpF	Oxidative Phosphorylation	88.4706	downregulation
b3734	atpA	Oxidative Phosphorylation	88.4706	downregulation
b3735	atpH	Oxidative Phosphorylation	88.4706	downregulation
b3737	atpE	Oxidative Phosphorylation	88.4706	downregulation
b3732	atpD	Oxidative Phosphorylation	88.4706	downregulation
b3738	atpB	Oxidative Phosphorylation	88.4706	downregulation
b3731	atpC	Oxidative Phosphorylation	88.4706	downregulation
b3733	atpG	Oxidative Phosphorylation	88.4706	downregulation
b3236	mdh	Citric Acid Cycle	79.7862	upregulation
b1211	prfA	Translation, ribosomal structure and biogenesis	69.4291	downregulation
b1852	zwf	Pentose Phosphate Pathway	65.7823	upregulation
b0767	pgl	Pentose Phosphate Pathway	65.7823	upregulation
b3919	tpiA	Glycolysis/Gluconeogenesis	59.1121	downregulation
b1723	pfkB	Glycolysis/Gluconeogenesis	58.2126	downregulation
b2925	fbaA	Pentose Phosphate Pathway	56.5355	downregulation
b4025	pgi	Glycolysis/Gluconeogenesis	52.8112	downregulation
b3464	ftsY	Intracellular trafficking, secretion, and vesicular transport	50.5632	downregulation
b0728	sucC	Citric Acid Cycle	47.2509	downregulation
b0729	sucD	Citric Acid Cycle	47.2509	downregulation
b0115	aceF	Glycolysis/Gluconeogenesis	46.775	upregulation
b0114	aceE	Glycolysis/Gluconeogenesis	46.775	upregulation
b3916	pfkA	Alternate Carbon Metabolism	45.0801	downregulation
b0726	sucA	Citric Acid Cycle	41.9079	downregulation
b0727	sucB	Citric Acid Cycle	41.9079	downregulation
b0116	lpd	Folate Metabolism	39.6839	upregulation
b1136	icd	Citric Acid Cycle	32.9001	downregulation
b0630	lipB	Other	26.9484	upregulation
b0628	lipA	Other	26.9484	upregulation
b2526	hscA	Posttranslational modification, protein turnover, chaperones	26.2259	upregulation
b2527	hscB	Posttranslational modification, protein turnover, chaperones	26.2259	upregulation
b0156	erpA	Posttranslational modification, protein turnover, chaperones	26.2236	upregulation
b3997	hemE	Cofactor and Prosthetic Group Biosynthesis	26.155	upregulation
b0475	hemH	Cofactor and Prosthetic Group Biosynthesis	26.155	upregulation
b0428	cyoE	Cofactor and Prosthetic Group Biosynthesis	26.155	upregulation
b2436	hemF	Cofactor and Prosthetic Group Biosynthesis	26.155	upregulation
b3850	hemG	Cofactor and Prosthetic Group Biosynthesis	26.155	upregulation
b2029	gnd	Pentose Phosphate Pathway	26.0646	downregulation
b2529	iscU	Posttranslational modification, protein turnover, chaperones	25.88	upregulation
b3807	cyaY	Other	25.4092	upregulation
b0721	sdhC	Oxidative Phosphorylation	25.362	upregulation
b0722	sdhD	Oxidative Phosphorylation	25.362	upregulation
b0723	sdhA	Oxidative Phosphorylation	25.362	upregulation
b0724	sdhB	Oxidative Phosphorylation	25.362	upregulation
b3040	zupT	Inorganic Ion Transport and Metabolism	23.8958	upregulation
b3804	hemD	Cofactor and Prosthetic Group Biosynthesis	22.9977	upregulation
b0369	hemB	Cofactor and Prosthetic Group Biosynthesis	22.9977	upregulation
b0154	hemL	Cofactor and Prosthetic Group Biosynthesis	22.9977	upregulation
b3805	hemC	Cofactor and Prosthetic Group Biosynthesis	22.9977	upregulation
b1210	hemA	Cofactor and Prosthetic Group Biosynthesis	22.9977	upregulation
b1612	fumA	Citric Acid Cycle	22.9565	upregulation
b0720	gltA	Citric Acid Cycle	22.4924	upregulation
b1276	acnA	Citric Acid Cycle	22.4924	upregulation
b0025	ribF	Cofactor and Prosthetic Group Biosynthesis	22.2255	upregulation
b2530	iscS	Cofactor and Prosthetic Group Biosynthesis	21.449	upregulation
b3609	secB	Intracellular trafficking, secretion, and vesicular transport	21.4318	upregulation
b2595	bamD	Cell Wall/Membrane/Envelope Metabolism	21.2257	upregulation
b0053	surA	Posttranslational modification, protein turnover, chaperones	21.2257	upregulation
b0177	bamA	Cell Wall/Membrane/Envelope Metabolism	21.2257	upregulation
b2617	bamE	Cell Wall/Membrane/Envelope Metabolism	21.2257	upregulation
b2477	bamC	Other	21.2257	upregulation
b2512	bamB	Cell Wall/Membrane/Envelope Metabolism	21.2257	upregulation
b2388	glk	Glycolysis/Gluconeogenesis	20.9298	upregulation
b2943	galP	Transport Inner Membrane	20.9298	upregulation
b3475	acpT	Other	20.2622	upregulation
b1091	fabH	Other	20.261	upregulation
b0777	bioC	Cofactor and Prosthetic Group Biosynthesis	20.261	upregulation
b0180	fabZ	Other	20.2609	upregulation
b1288	fabI	Other	20.2608	upregulation
b3412	bioH	Other	20.2607	upregulation
b0775	bioB	Other	20.2607	upregulation
b0774	bioA	Cofactor and Prosthetic Group Biosynthesis	20.2607	upregulation
b0776	bioF	Other	20.2607	upregulation
b0778	bioD	Cofactor and Prosthetic Group Biosynthesis	20.2607	upregulation
b4374	yjjG	Nucleotide Salvage Pathway	20.1637	upregulation
b4382	deoA	Nucleotide Salvage Pathway	20.1637	upregulation
b0902	pflA	Alternate Carbon Metabolism	20.1637	upregulation
b3831	udp	Nucleotide Salvage Pathway	20.1637	upregulation
b1238	tdk	Nucleotide Salvage Pathway	20.1637	upregulation
b0684	fldA	Cofactor and Prosthetic Group Biosynthesis	20.1637	upregulation
b2564	pdxJ	Other	19.5945	upregulation
b2320	pdxB	Cofactor and Prosthetic Group Biosynthesis	19.5945	upregulation
b0052	pdxA	Other	19.5945	upregulation
b3747	kup	Inorganic Ion Transport and Metabolism	19.3733	upregulation
b2573	rpoE	Transcription	18.8878	upregulation
b1344	ttcA	Translation, ribosomal structure and biogenesis	18.7566	upregulation
b0188	tilS	Translation, ribosomal structure and biogenesis	18.6914	upregulation
b3991	thiG	Cofactor and Prosthetic Group Biosynthesis	18.5378	upregulation
b4407	thiS	Other	18.5378	upregulation
b3990	thiH	Other	18.5378	upregulation
b3992	thiF	Other	18.5378	upregulation
b3994	thiC	Cofactor and Prosthetic Group Biosynthesis	18.5378	upregulation
b3993	thiE	Cofactor and Prosthetic Group Biosynthesis	18.5378	upregulation
b0417	thiL	Cofactor and Prosthetic Group Biosynthesis	18.5378	upregulation
b2103	thiD	Cofactor and Prosthetic Group Biosynthesis	18.5378	upregulation
b2532	trmJ	Translation, ribosomal structure and biogenesis	18.3469	upregulation
b4395	ytjC	Glycolysis/Gluconeogenesis	18.0697	downregulation
b2779	eno	Glycolysis/Gluconeogenesis	18.0542	downregulation
b3803	hemX	Cofactor and Prosthetic Group Biosynthesis	17.9	upregulation
b3368	cysG	Cofactor and Prosthetic Group Biosynthesis	17.9	upregulation
b4171	miaA	Translation, ribosomal structure and biogenesis	17.5122	upregulation
b0661	miaB	Translation, ribosomal structure and biogenesis	17.5122	upregulation
b1654	grxD	Cysteine Metabolism	17.5122	upregulation
b3500	gor	Cofactor and Prosthetic Group Biosynthesis	17.5121	upregulation
b2794	queF	Cofactor and Prosthetic Group Biosynthesis	16.782	upregulation
b0444	queC	Cofactor and Prosthetic Group Biosynthesis	16.782	upregulation
b4166	queG	Translation, ribosomal structure and biogenesis	16.782	upregulation
b2765	queD	Cofactor and Prosthetic Group Biosynthesis	16.782	upregulation
b0351	mhpF	Pyruvate Metabolism	16.782	upregulation
b0405	queA	Translation, ribosomal structure and biogenesis	16.782	upregulation
b2501	ppk	Oxidative Phosphorylation	16.782	upregulation
b0406	tgt	Translation, ribosomal structure and biogenesis	16.782	upregulation
b2607	trmD	Translation, ribosomal structure and biogenesis	16.7148	upregulation
b2741	rpoS	Transcription	16.5404	downregulation
b0423	thiI	Other	16.5045	upregulation
b0058	rluA	Translation, ribosomal structure and biogenesis	16.2647	upregulation
b2559	tadA	Translation, ribosomal structure and biogenesis	16.2216	upregulation
b3282	tsaC	Translation, ribosomal structure and biogenesis	16.0101	upregulation
b3706	mnmE	Translation, ribosomal structure and biogenesis	15.9045	upregulation
b3741	mnmG	Translation, ribosomal structure and biogenesis	15.9045	upregulation
b2324	mnmC	Translation, ribosomal structure and biogenesis	15.9045	upregulation
b0416	nusB	Transcription	15.901	upregulation
b3470	tusA	Posttranslational modification, protein turnover, chaperones	15.8544	upregulation
b1133	mnmA	Translation, ribosomal structure and biogenesis	15.8544	upregulation
b0969	tusE	Other	15.8544	upregulation
b3345	tusD	Other	15.8544	upregulation
b3344	tusC	Other	15.8544	upregulation
b3343	tusB	Posttranslational modification, protein turnover, chaperones	15.8544	upregulation
b2942	metK	Methionine Metabolism	15.8458	upregulation
b0159	mtn	Cofactor and Prosthetic Group Biosynthesis	15.8236	upregulation
b2960	trmI	Translation, ribosomal structure and biogenesis	15.8091	upregulation
b2687	luxS	Methionine Metabolism	15.7887	upregulation
b3166	truB	Translation, ribosomal structure and biogenesis	15.7475	upregulation
b2594	rluD	Translation, ribosomal structure and biogenesis	15.7473	upregulation
b4180	rlmB	Translation, ribosomal structure and biogenesis	15.7473	upregulation
b0859	rlmC	Translation, ribosomal structure and biogenesis	15.7473	upregulation
b3146	rsmI	Translation, ribosomal structure and biogenesis	15.7473	upregulation
b2608	rimM	Translation, ribosomal structure and biogenesis	15.7473	upregulation
b1835	rsmF	Translation, ribosomal structure and biogenesis	15.7473	upregulation
b0807	rlmF	Translation, ribosomal structure and biogenesis	15.7473	upregulation
b4371	rsmC	Translation, ribosomal structure and biogenesis	15.7473	upregulation
b3084	rlmG	Translation, ribosomal structure and biogenesis	15.7473	upregulation
b0636	rlmH	Translation, ribosomal structure and biogenesis	15.7473	upregulation
b2566	era	Translation, ribosomal structure and biogenesis	15.7473	upregulation
b1135	rluE	Translation, ribosomal structure and biogenesis	15.7473	upregulation
b0967	rlmI	Translation, ribosomal structure and biogenesis	15.7473	upregulation
b0051	rsmA	Translation, ribosomal structure and biogenesis	15.7473	upregulation
b2785	rlmD	Translation, ribosomal structure and biogenesis	15.7473	upregulation
b1269	rluB	Translation, ribosomal structure and biogenesis	15.7473	upregulation
b3740	rsmG	Translation, ribosomal structure and biogenesis	15.7473	upregulation
b3179	rlmE	Translation, ribosomal structure and biogenesis	15.7473	upregulation
b2806	rlmM	Translation, ribosomal structure and biogenesis	15.7473	upregulation
b3289	rsmB	Transcription	15.7473	upregulation
b2183	rsuA	Translation, ribosomal structure and biogenesis	15.7473	upregulation
b1822	rlmA	Other	15.7473	upregulation
b3465	rsmD	Translation, ribosomal structure and biogenesis	15.7473	upregulation
b3167	rbfA	Translation, ribosomal structure and biogenesis	15.7473	upregulation
b2946	rsmE	Translation, ribosomal structure and biogenesis	15.7473	upregulation
b2517	rlmN	Translation, ribosomal structure and biogenesis	15.7473	upregulation
b1086	rluC	Translation, ribosomal structure and biogenesis	15.7473	upregulation
b4022	rluF	Translation, ribosomal structure and biogenesis	15.7473	upregulation
b0948	rlmL	Translation, ribosomal structure and biogenesis	15.7473	upregulation
b3965	trmA	Translation, ribosomal structure and biogenesis	15.7406	upregulation
b2140	dusC	Translation, ribosomal structure and biogenesis	15.7237	upregulation
b0432	cyoA	Oxidative Phosphorylation	15.6528	upregulation
b0430	cyoC	Oxidative Phosphorylation	15.6528	upregulation
b0431	cyoB	Oxidative Phosphorylation	15.6528	upregulation
b0429	cyoD	Oxidative Phosphorylation	15.6528	upregulation
b1871	cmoB	Other	15.6127	upregulation
b1870	cmoA	Other	15.6127	upregulation
b3704	rnpA	Translation, ribosomal structure and biogenesis	15.5957	upregulation
b3643	rph	Other	15.5957	upregulation
b3247	rng	Translation, ribosomal structure and biogenesis	15.5722	upregulation
b2567	rnc	Transcription	15.5722	upregulation
b1652	rnt	Replication, recombination and repair	15.5722	upregulation
b2791	truC	Translation, ribosomal structure and biogenesis	15.5233	upregulation
b2318	truA	Translation, ribosomal structure and biogenesis	15.4999	upregulation
b2926	pgk	Glycolysis/Gluconeogenesis	15.3608	downregulation
b1779	gapA	Cofactor and Prosthetic Group Biosynthesis	15.3604	downregulation
b3783	rho	Transcription	15.3363	upregulation
b2745	truD	Translation, ribosomal structure and biogenesis	15.2893	upregulation
b1084	rne	Translation, ribosomal structure and biogenesis	15.1509	upregulation
b0098	secA	Intracellular trafficking, secretion, and vesicular transport	15.08	upregulation
b2575	yfiC	Translation, ribosomal structure and biogenesis	15.0177	upregulation
b1922	fliA	Transcription	14.9434	upregulation
b3651	trmH	Translation, ribosomal structure and biogenesis	14.8237	upregulation
b4162	orn	RNA processing and modification	14.7432	upregulation
b3780	rhlB	Replication, recombination and repair	14.7432	upregulation
b3164	pnp	Translation, ribosomal structure and biogenesis	14.7432	upregulation
b0414	ribD	Cofactor and Prosthetic Group Biosynthesis	14.5338	upregulation
b3041	ribB	Cofactor and Prosthetic Group Biosynthesis	14.5338	upregulation
b1662	ribC	Cofactor and Prosthetic Group Biosynthesis	14.5338	upregulation
b0415	ribE	Cofactor and Prosthetic Group Biosynthesis	14.5338	upregulation
