# Supplementary material for: Genome-scale model of metabolism and gene expression provides a multi-scale description of acid stress responses in Escherichia coli
Source: PLoS Comput Biol. 2019 Dec 6;15(12):e1007525. doi: 10.1371/journal.pcbi.1007525 (PMC6897400; doi:10.1371/journal.pcbi.1007525)
Supplement: S5 Table — (XLSX) [file pcbi.1007525.s009.xlsx]

## Sheet: Sheet1
Table S5. Top reactions that consume ATP upon the increase in ATP synthase activity
Note: The absolute flux change in ATP consumption is the difference between the ATP consuming fluxes under pH 5.5 and pH 7 for each reaction.
reaction_name	Increase in ATP consumption (mmol · gDW-1 · hr-1)	subsystem
ATPM	2.64693	ATP maintenance requirement
PFK	2.53617	Glycolysis/Gluconeogenesis
NDPK1	0.787738	Nucleotide Salvage Pathway
ADK1	0.563523	Nucleotide Salvage Pathway
HEX1	0.28933	Glycolysis/Gluconeogenesis
PFK	0.152903	Glycolysis/Gluconeogenesis
GLNS	0.138142	Glutamate Metabolism
PRPPS	0.0757527	Histidine Metabolism
ASPK	0.0708658	Threonine and Lysine Metabolism
translation_b3734	0.070764	translation
translation_b3732	0.063439	translation
CBMKr	0.0561359	Nitrogen Metabolism
NDPK2	0.0460637	Nucleotide Salvage Pathway
UMPK	0.0424892	Nucleotide Salvage Pathway
HSK	0.0392899	Threonine and Lysine Metabolism
translation_b3737	0.0359391	translation
translation_b1377	0.0323763	translation
SHKK	0.0290432	Tyrosine, Tryptophan, and Phenylalanine Metabo...
PRAIS	0.0255473	Purine and Pyrimidine Biosynthesis
PRAGSr	0.0255473	Purine and Pyrimidine Biosynthesis
PRFGS	0.0255473	Purine and Pyrimidine Biosynthesis
PRASCSi	0.0255426	Purine and Pyrimidine Biosynthesis
AIRC2	0.0255426	Purine and Pyrimidine Biosynthesis
ACGK	0.0222226	Arginine and Proline Metabolism
ARGSS	0.0222226	Arginine and Proline Metabolism
translation_b1677	0.0210542	translation
GART	0.0192505	Purine and Pyrimidine Biosynthesis
CTPS2	0.0190308	Purine and Pyrimidine Biosynthesis
CYTK1	0.0179532	Nucleotide Salvage Pathway
NDPK3	0.0179532	Nucleotide Salvage Pathway
ASNS1	0.0174165	Alanine and Aspartate Metabolism
GK1	0.0170554	Nucleotide Salvage Pathway
GLU5K	0.0150948	Arginine and Proline Metabolism
translation_b3736	0.0142825	translation
GMPS2	0.0134798	Purine and Pyrimidine Biosynthesis
translation_b3733	0.0131763	translation
R15BPK	0.0128318	Alternate Carbon Metabolism
R1PK	0.0128318	Alternate Carbon Metabolism
SADT2	0.0127184	Cysteine Metabolism
ADSK	0.0127184	Cysteine Metabolism
translation_b1850	0.0124893	translation
translation_b3738	0.0124392	translation
translation_b3956	0.0118573	translation
AACPS4	0.0113829	Cell Envelope Biosynthesis
GLGC	0.0107339	Glycolysis/Gluconeogenesis
translation_b3958	0.010239	translation
ATPPRT	0.0099676	Histidine Metabolism
AACPS3	0.00965765	Cell Envelope Biosynthesis
translation_b0767	0.0094823	translation
translation_b3959	0.00941201	translation
