# Supplementary material for: Genome-scale model of metabolism and gene expression provides a multi-scale description of acid stress responses in Escherichia coli
Source: PLoS Comput Biol. 2019 Dec 6;15(12):e1007525. doi: 10.1371/journal.pcbi.1007525 (PMC6897400; doi:10.1371/journal.pcbi.1007525)
Supplement: S6 Table — (XLSX) [file pcbi.1007525.s010.xlsx]

## Sheet: Sheet1
Table S6. Differentially expressed genes found in RNA-seq data of five E. coli strains (Table S2a-e) and predicted by model (Table S2f).
Note. The list of differentially expressed gene in RNA-seq data between neutral pH and acidic pH is obtained based on the adjusted p-value of 0.05 and absolute log2 fold change of over 1.
Table S6a. DEGs in wild type strain						-	Table S6b. DEGs in acid adapted strain1						-	Table S6c. DEGs in acid adapted strain2						-	Table S6d. DEGs in low magnesium control strain						-	Table S6e. DEGs in MES control strain						-	Table S6f. Fold change in expression under acid stress for active model genes					-	Table S6g. Categories of DEGs predicted by model for each E. coli strain				-	Table S6h. Inactive model genes but found to be differentially expressed in RNA-sequencing data			-
locus	gene	COG categories	log2 fold change	direction of change under acid stress	model prediction	-	locus	gene	COG categories	log2 fold change	direction of change under acid stress	model prediction	-	locus	gene	COG categories	log2 fold change	direction of change under acid stress	model prediction	-	locus	gene	COG categories	log2 fold change	direction of change under acid stress	model prediction	-	locus	gene	COG categories	log2 fold change	direction of change under acid stress	model prediction	-	locus	gene	COG categories	fold change	direction of change predicted by model	-	Strain	Inactive in the ME-model (cover both not included in the model and included but have no activity)	Correctly predicted	Incorrectly predicted	-	locus	gene	COG categories	-
b0096	lpxC	Lipopolysaccharide Biosynthesis / Recycling	2.02896	upregulation	correct prediction	-	b2499	purM	Purine and Pyrimidine Biosynthesis	-1.78094	downregulation	correct prediction	-	b0003	thrB	Threonine and Lysine Metabolism	1.45331	upregulation	correct prediction	-	b3117	tdcB	Valine Leucine and Isoleucine Metabolism	-3.20742	downregulation	correct prediction	-	b3846	fadB	Membrane Lipid Metabolism	-1.47847	downregulation	correct prediction	-	b1069	murJ	Murein Biosynthesis	1.01368	upregulation	-	wild type	57	63	13	-	b0002	thrA	Threonine and Lysine Metabolism	-
b0114	aceE	Glycolysis/Gluconeogenesis	1.3064	upregulation	correct prediction	-	b0003	thrB	Threonine and Lysine Metabolism	2.38447	upregulation	correct prediction	-	b0004	thrC	Cofactor and Prosthetic Group Biosynthesis	1.71704	upregulation	correct prediction	-	b3846	fadB	Membrane Lipid Metabolism	-1.69194	downregulation	correct prediction	-	b0096	lpxC	Lipopolysaccharide Biosynthesis / Recycling	1.96928	upregulation	correct prediction	-	b4006	purH	Purine and Pyrimidine Biosynthesis	0.988136	downregulation	-	acid adapted strain1	368	115	42	-	b0008	talB	Pentose Phosphate Pathway	-
b0116	lpd	Folate Metabolism	2.00986	upregulation	correct prediction	-	b0004	thrC	Cofactor and Prosthetic Group Biosynthesis	1.93869	upregulation	correct prediction	-	b0096	lpxC	Lipopolysaccharide Biosynthesis / Recycling	1.6943	upregulation	correct prediction	-	b0004	thrC	Cofactor and Prosthetic Group Biosynthesis	1.39782	upregulation	correct prediction	-	b0114	aceE	Glycolysis/Gluconeogenesis	1.56692	upregulation	correct prediction	-	b4005	purD	Purine and Pyrimidine Biosynthesis	0.972384	downregulation	-	acid adapted strain2	102	126	46	-	b0037	caiC	Oxidative Phosphorylation	-
b0166	dapD	Threonine and Lysine Metabolism	1.42345	upregulation	correct prediction	-	b0031	dapB	Threonine and Lysine Metabolism	1.68654	upregulation	correct prediction	-	b0114	aceE	Glycolysis/Gluconeogenesis	1.54363	upregulation	correct prediction	-	b0023	rpsT	Translation, ribosomal structure and biogenesis	1.98971	upregulation	correct prediction	-	b0115	aceF	Glycolysis/Gluconeogenesis	1.62019	upregulation	correct prediction	-	b3058	folB	Cofactor and Prosthetic Group Biosynthesis	1.01368	upregulation	-	low magnesium control strain	232	116	28	-	b0038	caiB	Oxidative Phosphorylation	-
b0169	rpsB	Translation, ribosomal structure and biogenesis	1.33868	upregulation	correct prediction	-	b0096	lpxC	Lipopolysaccharide Biosynthesis / Recycling	1.66853	upregulation	correct prediction	-	b0115	aceF	Glycolysis/Gluconeogenesis	1.42408	upregulation	correct prediction	-	b0096	lpxC	Lipopolysaccharide Biosynthesis / Recycling	1.98344	upregulation	correct prediction	-	b0116	lpd	Folate Metabolism	2.35171	upregulation	correct prediction	-	b2890	lysS	Translation, ribosomal structure and biogenesis	0.995409	downregulation	-	MES control strain	148	128	46	-	b0040	caiT	Transport Inner Membrane	-
b0179	lpxD	Cell Wall/Membrane/Envelope Metabolism	1.80257	upregulation	correct prediction	-	b0114	aceE	Glycolysis/Gluconeogenesis	1.71164	upregulation	correct prediction	-	b0116	lpd	Folate Metabolism	1.61719	upregulation	correct prediction	-	b0114	aceE	Glycolysis/Gluconeogenesis	1.27795	upregulation	correct prediction	-	b0166	dapD	Threonine and Lysine Metabolism	1.61987	upregulation	correct prediction	-	b2891	prfB	Translation, ribosomal structure and biogenesis	0.995409	downregulation	-						b0049	apaH	Nucleotide Salvage Pathway	-
b0180	fabZ	Other	1.64113	upregulation	correct prediction	-	b0115	aceF	Glycolysis/Gluconeogenesis	2.10606	upregulation	correct prediction	-	b0166	dapD	Threonine and Lysine Metabolism	1.43784	upregulation	correct prediction	-	b0115	aceF	Glycolysis/Gluconeogenesis	1.39001	upregulation	correct prediction	-	b0169	rpsB	Translation, ribosomal structure and biogenesis	1.62852	upregulation	correct prediction	-	b2895	fldB	Cofactor and Prosthetic Group Biosynthesis	1.00861	upregulation	-						b0066	thiQ	Transport Inner Membrane	-
b0431	cyoB	Oxidative Phosphorylation	1.32883	upregulation	correct prediction	-	b0116	lpd	Folate Metabolism	1.97626	upregulation	correct prediction	-	b0169	rpsB	Translation, ribosomal structure and biogenesis	2.00105	upregulation	correct prediction	-	b0116	lpd	Folate Metabolism	1.73169	upregulation	correct prediction	-	b0172	frr	Translation, ribosomal structure and biogenesis	1.60528	upregulation	correct prediction	-	b0930	asnS	Translation, ribosomal structure and biogenesis	1.0379	upregulation	-						b0067	thiP	Transport Inner Membrane	-
b0432	cyoA	Oxidative Phosphorylation	1.58848	upregulation	correct prediction	-	b0134	panB	Cofactor and Prosthetic Group Biosynthesis	1.91731	upregulation	correct prediction	-	b0172	frr	Translation, ribosomal structure and biogenesis	1.57211	upregulation	correct prediction	-	b0131	panD	Cofactor and Prosthetic Group Biosynthesis	1.17543	upregulation	correct prediction	-	b0177	bamA	Cell Wall/Membrane/Envelope Metabolism	1.18041	upregulation	correct prediction	-	b0243	proA	Arginine and Proline Metabolism	1.01945	upregulation	-						b0118	acnB	Alternate Carbon Metabolism	-
b0888	trxB	Posttranslational modification, protein turnover, chaperones	1.27923	upregulation	correct prediction	-	b0166	dapD	Threonine and Lysine Metabolism	1.47058	upregulation	correct prediction	-	b0179	lpxD	Cell Wall/Membrane/Envelope Metabolism	1.21888	upregulation	correct prediction	-	b0166	dapD	Threonine and Lysine Metabolism	1.83949	upregulation	correct prediction	-	b0179	lpxD	Cell Wall/Membrane/Envelope Metabolism	1.20334	upregulation	correct prediction	-	b0242	proB	Arginine and Proline Metabolism	1.01945	upregulation	-						b0123	cueO	Inorganic Ion Transport and Metabolism	-
b0911	rpsA	Translation, ribosomal structure and biogenesis	1.43879	upregulation	correct prediction	-	b0169	rpsB	Translation, ribosomal structure and biogenesis	1.2717	upregulation	correct prediction	-	b0408	secD	Intracellular trafficking, secretion, and vesicular transport	1.363	upregulation	correct prediction	-	b0169	rpsB	Translation, ribosomal structure and biogenesis	1.8318	upregulation	correct prediction	-	b0180	fabZ	Other	2.16173	upregulation	correct prediction	-	b3919	tpiA	Glycolysis/Gluconeogenesis	0.410276	downregulation	-						b0124	gcd	Oxidative Phosphorylation	-
b1093	fabG	Other	1.49472	upregulation	correct prediction	-	b0177	bamA	Cell Wall/Membrane/Envelope Metabolism	1.41181	upregulation	correct prediction	-	b0431	cyoB	Oxidative Phosphorylation	2.28351	upregulation	correct prediction	-	b0179	lpxD	Cell Wall/Membrane/Envelope Metabolism	1.25656	upregulation	correct prediction	-	b0181	lpxA	Cell Wall/Membrane/Envelope Metabolism	1.64854	upregulation	correct prediction	-	b3916	pfkA	Alternate Carbon Metabolism	0	downregulation	-						b0150	fhuA	Transport Outer Membrane	-
b1094	acpP	Glycerophospholipid Metabolism	2.14327	upregulation	correct prediction	-	b0179	lpxD	Cell Wall/Membrane/Envelope Metabolism	1.3372	upregulation	correct prediction	-	b0432	cyoA	Oxidative Phosphorylation	2.17204	upregulation	correct prediction	-	b0180	fabZ	Other	1.46912	upregulation	correct prediction	-	b0194	proS	Translation, ribosomal structure and biogenesis	1.18098	upregulation	correct prediction	-	b2794	queF	Cofactor and Prosthetic Group Biosynthesis	1.02455	upregulation	-						b0151	fhuC	Transport Inner Membrane	-
b1101	ptsG	Transport Inner Membrane	1.1965	upregulation	correct prediction	-	b0181	lpxA	Cell Wall/Membrane/Envelope Metabolism	1.3718	upregulation	correct prediction	-	b0436	tig	Posttranslational modification, protein turnover, chaperones	1.75481	upregulation	correct prediction	-	b0415	ribE	Cofactor and Prosthetic Group Biosynthesis	2.70082	upregulation	correct prediction	-	b0242	proB	Arginine and Proline Metabolism	1.86281	upregulation	correct prediction	-	b2791	truC	Translation, ribosomal structure and biogenesis	1.01026	upregulation	-						b0171	pyrH	Nucleotide Salvage Pathway	-
b1215	kdsA	Lipopolysaccharide Biosynthesis / Recycling	1.7959	upregulation	correct prediction	-	b0242	proB	Arginine and Proline Metabolism	2.0064	upregulation	correct prediction	-	b0474	adk	Nucleotide Salvage Pathway	1.54927	upregulation	correct prediction	-	b0428	cyoE	Cofactor and Prosthetic Group Biosynthesis	1.58035	upregulation	correct prediction	-	b0408	secD	Intracellular trafficking, secretion, and vesicular transport	1.14099	upregulation	correct prediction	-	b1209	lolB	Cell Wall/Membrane/Envelope Metabolism	1.01381	upregulation	-						b0197	metQ	Transport Inner Membrane	-
b1713	pheT	Translation, ribosomal structure and biogenesis	1.37519	upregulation	correct prediction	-	b0428	cyoE	Cofactor and Prosthetic Group Biosynthesis	2.11454	upregulation	correct prediction	-	b0674	asnB	Alanine and Aspartate Metabolism	1.51427	upregulation	correct prediction	-	b0431	cyoB	Oxidative Phosphorylation	1.67604	upregulation	correct prediction	-	b0415	ribE	Cofactor and Prosthetic Group Biosynthesis	2.58335	upregulation	correct prediction	-	b0474	adk	Nucleotide Salvage Pathway	1.0051	upregulation	-						b0237	pepD	Arginine and Proline Metabolism	-
b1716	rplT	Translation, ribosomal structure and biogenesis	1.69916	upregulation	correct prediction	-	b0431	cyoB	Oxidative Phosphorylation	1.21685	upregulation	correct prediction	-	b0720	gltA	Citric Acid Cycle	1.26476	upregulation	correct prediction	-	b0432	cyoA	Oxidative Phosphorylation	1.83163	upregulation	correct prediction	-	b0428	cyoE	Cofactor and Prosthetic Group Biosynthesis	1.66169	upregulation	correct prediction	-	b0475	hemH	Cofactor and Prosthetic Group Biosynthesis	1.08106	upregulation	-						b0241	phoE	Transport Outer Membrane Porin	-
b1717	rpmI	Translation, ribosomal structure and biogenesis	1.717	upregulation	correct prediction	-	b0893	serS	Translation, ribosomal structure and biogenesis	1.9479	upregulation	correct prediction	-	b0723	sdhA	Oxidative Phosphorylation	1.62298	upregulation	correct prediction	-	b0436	tig	Posttranslational modification, protein turnover, chaperones	1.63654	upregulation	correct prediction	-	b0431	cyoB	Oxidative Phosphorylation	1.70964	upregulation	correct prediction	-	b1249	clsA	Glycerophospholipid Metabolism	1.04835	upregulation	-						b0273	argF	Arginine and Proline Metabolism	-
b1718	infC	Translation, ribosomal structure and biogenesis	1.4517	upregulation	correct prediction	-	b0918	kdsB	Lipopolysaccharide Biosynthesis / Recycling	1.77492	upregulation	correct prediction	-	b0911	rpsA	Translation, ribosomal structure and biogenesis	2.08152	upregulation	correct prediction	-	b0474	adk	Nucleotide Salvage Pathway	1.44523	upregulation	correct prediction	-	b0432	cyoA	Oxidative Phosphorylation	1.66258	upregulation	correct prediction	-	b0048	folA	Cofactor and Prosthetic Group Biosynthesis	1.00861	upregulation	-						b0307	ykgF	Other	-
b1719	thrS	Translation, ribosomal structure and biogenesis	1.35867	upregulation	correct prediction	-	b0928	aspC	Tyrosine Tryptophan and Phenylalanine Metabolism	1.34164	upregulation	correct prediction	-	b0918	kdsB	Lipopolysaccharide Biosynthesis / Recycling	1.81551	upregulation	correct prediction	-	b0720	gltA	Citric Acid Cycle	1.61984	upregulation	correct prediction	-	b0436	tig	Posttranslational modification, protein turnover, chaperones	1.15813	upregulation	correct prediction	-	b3247	rng	Translation, ribosomal structure and biogenesis	1.00716	upregulation	-						b0337	codA	Nucleotide Salvage Pathway	-
b1761	gdhA	Glutamate Metabolism	1.37323	upregulation	correct prediction	-	b1093	fabG	Other	1.61154	upregulation	correct prediction	-	b0928	aspC	Tyrosine Tryptophan and Phenylalanine Metabolism	1.56843	upregulation	correct prediction	-	b0723	sdhA	Oxidative Phosphorylation	1.55223	upregulation	correct prediction	-	b0474	adk	Nucleotide Salvage Pathway	2.40813	upregulation	correct prediction	-	b4214	cysQ	Cysteine Metabolism	1.01673	upregulation	-						b0344	lacZ	Alternate Carbon Metabolism	-
b2153	folE	Cofactor and Prosthetic Group Biosynthesis	1.83954	upregulation	correct prediction	-	b1094	acpP	Glycerophospholipid Metabolism	2.35502	upregulation	correct prediction	-	b0930	asnS	Translation, ribosomal structure and biogenesis	1.50292	upregulation	correct prediction	-	b0888	trxB	Posttranslational modification, protein turnover, chaperones	1.47636	upregulation	correct prediction	-	b0628	lipA	Other	1.19925	upregulation	correct prediction	-	b3939	metB	Methionine Metabolism	1.00594	upregulation	-						b0347	mhpA	Alternate Carbon Metabolism	-
b2282	nuoH	Oxidative Phosphorylation	1.76916	upregulation	correct prediction	-	b1101	ptsG	Transport Inner Membrane	1.65336	upregulation	correct prediction	-	b1089	rpmF	Translation, ribosomal structure and biogenesis	2.875	upregulation	correct prediction	-	b0911	rpsA	Translation, ribosomal structure and biogenesis	1.93979	upregulation	correct prediction	-	b0684	fldA	Cofactor and Prosthetic Group Biosynthesis	1.92353	upregulation	correct prediction	-	b3649	rpoZ	Transcription	1.015	upregulation	-						b0352	mhpE	Alternate Carbon Metabolism	-
b2283	nuoG	Oxidative Phosphorylation	1.52765	upregulation	correct prediction	-	b1288	fabI	Other	1.43749	upregulation	correct prediction	-	b1093	fabG	Other	1.58509	upregulation	correct prediction	-	b0928	aspC	Tyrosine Tryptophan and Phenylalanine Metabolism	1.41432	upregulation	correct prediction	-	b0720	gltA	Citric Acid Cycle	1.443	upregulation	correct prediction	-	b0452	tesB	Cell Envelope Biosynthesis	1.04249	upregulation	-						b0401	brnQ	Transport Inner Membrane	-
b2414	cysK	Cysteine Metabolism	1.51378	upregulation	correct prediction	-	b1662	ribC	Cofactor and Prosthetic Group Biosynthesis	1.80392	upregulation	correct prediction	-	b1094	acpP	Glycerophospholipid Metabolism	1.63931	upregulation	correct prediction	-	b0930	asnS	Translation, ribosomal structure and biogenesis	1.40954	upregulation	correct prediction	-	b0723	sdhA	Oxidative Phosphorylation	1.8905	upregulation	correct prediction	-	b2595	bamD	Cell Wall/Membrane/Envelope Metabolism	1.03671	upregulation	-						b0446	cof	Cofactor and Prosthetic Group Biosynthesis	-
b2415	ptsH	Transport Inner Membrane	1.87424	upregulation	correct prediction	-	b1677	lpp	Cell Wall/Membrane/Envelope Metabolism	2.03858	upregulation	correct prediction	-	b1101	ptsG	Transport Inner Membrane	1.63459	upregulation	correct prediction	-	b1089	rpmF	Translation, ribosomal structure and biogenesis	2.18427	upregulation	correct prediction	-	b0724	sdhB	Oxidative Phosphorylation	2.17755	upregulation	correct prediction	-	b2594	rluD	Translation, ribosomal structure and biogenesis	1.00854	upregulation	-						b0451	amtB	Inorganic Ion Transport and Metabolism	-
b2416	ptsI	Transport Inner Membrane	1.3852	upregulation	correct prediction	-	b1713	pheT	Translation, ribosomal structure and biogenesis	1.90747	upregulation	correct prediction	-	b1206	dauA	Inorganic Ion Transport and Metabolism	1.89708	upregulation	correct prediction	-	b1093	fabG	Other	1.63791	upregulation	correct prediction	-	b0888	trxB	Posttranslational modification, protein turnover, chaperones	1.3523	upregulation	correct prediction	-	b2599	pheA	Tyrosine Tryptophan and Phenylalanine Metabolism	1.01187	upregulation	-						b0459	maa	Alternate Carbon Metabolism	-
b2512	bamB	Cell Wall/Membrane/Envelope Metabolism	1.64824	upregulation	correct prediction	-	b1714	pheS	Translation, ribosomal structure and biogenesis	1.46724	upregulation	correct prediction	-	b1207	prs	Histidine Metabolism	1.68671	upregulation	correct prediction	-	b1094	acpP	Glycerophospholipid Metabolism	2.84806	upregulation	correct prediction	-	b0893	serS	Translation, ribosomal structure and biogenesis	1.42159	upregulation	correct prediction	-	b2320	pdxB	Cofactor and Prosthetic Group Biosynthesis	1.0242	upregulation	-						b0469	apt	Nucleotide Salvage Pathway	-
b2514	hisS	Translation, ribosomal structure and biogenesis	1.73604	upregulation	correct prediction	-	b1716	rplT	Translation, ribosomal structure and biogenesis	1.82836	upregulation	correct prediction	-	b1288	fabI	Other	1.40708	upregulation	correct prediction	-	b1101	ptsG	Transport Inner Membrane	1.7637	upregulation	correct prediction	-	b0911	rpsA	Translation, ribosomal structure and biogenesis	1.42362	upregulation	correct prediction	-	b2323	fabB	Other	1.01368	upregulation	-						b0484	copA	Inorganic Ion Transport and Metabolism	-
b2601	aroF	Tyrosine Tryptophan and Phenylalanine Metabolism	1.68183	upregulation	correct prediction	-	b1717	rpmI	Translation, ribosomal structure and biogenesis	1.84434	upregulation	correct prediction	-	b1677	lpp	Cell Wall/Membrane/Envelope Metabolism	2.40556	upregulation	correct prediction	-	b1207	prs	Histidine Metabolism	2.00939	upregulation	correct prediction	-	b0928	aspC	Tyrosine Tryptophan and Phenylalanine Metabolism	1.42749	upregulation	correct prediction	-	b2324	mnmC	Translation, ribosomal structure and biogenesis	1.01247	upregulation	-						b0494	tesA	Glycerophospholipid Metabolism	-
b2607	trmD	Translation, ribosomal structure and biogenesis	1.50419	upregulation	correct prediction	-	b1718	infC	Translation, ribosomal structure and biogenesis	1.42234	upregulation	correct prediction	-	b1713	pheT	Translation, ribosomal structure and biogenesis	1.65586	upregulation	correct prediction	-	b1208	ispE	Cofactor and Prosthetic Group Biosynthesis	1.15448	upregulation	correct prediction	-	b1089	rpmF	Translation, ribosomal structure and biogenesis	1.81304	upregulation	correct prediction	-	b2329	aroC	Tyrosine Tryptophan and Phenylalanine Metabolism	1.01002	upregulation	-						b0511	ybbW	Transport Inner Membrane	-
b2608	rimM	Translation, ribosomal structure and biogenesis	1.71081	upregulation	correct prediction	-	b1719	thrS	Translation, ribosomal structure and biogenesis	1.47549	upregulation	correct prediction	-	b1716	rplT	Translation, ribosomal structure and biogenesis	2.62539	upregulation	correct prediction	-	b1277	ribA	Cofactor and Prosthetic Group Biosynthesis	1.62133	upregulation	correct prediction	-	b1092	fabD	Other	1.79874	upregulation	correct prediction	-	b1264	trpE	Tyrosine Tryptophan and Phenylalanine Metabolism	1.02647	upregulation	-						b0516	allC	Alternate Carbon Metabolism	-
b2942	metK	Methionine Metabolism	1.33853	upregulation	correct prediction	-	b1761	gdhA	Glutamate Metabolism	2.63436	upregulation	correct prediction	-	b1717	rpmI	Translation, ribosomal structure and biogenesis	2.27816	upregulation	correct prediction	-	b1288	fabI	Other	1.38456	upregulation	correct prediction	-	b1093	fabG	Other	1.41807	upregulation	correct prediction	-	b1260	trpA	Tyrosine Tryptophan and Phenylalanine Metabolism	1.02647	upregulation	-						b0517	allD	Alternate Carbon Metabolism	-
b3164	pnp	Translation, ribosomal structure and biogenesis	1.28963	upregulation	correct prediction	-	b2019	hisG	Histidine Metabolism	2.11948	upregulation	correct prediction	-	b1718	infC	Translation, ribosomal structure and biogenesis	1.82816	upregulation	correct prediction	-	b1661	cfa	Glycerophospholipid Metabolism	1.73262	upregulation	correct prediction	-	b1094	acpP	Glycerophospholipid Metabolism	2.73545	upregulation	correct prediction	-	b1261	trpB	Tyrosine Tryptophan and Phenylalanine Metabolism	1.02647	upregulation	-						b0521	ybcF	Other	-
b3186	rplU	Translation, ribosomal structure and biogenesis	1.76402	upregulation	correct prediction	-	b2020	hisD	Histidine Metabolism	2.89607	upregulation	correct prediction	-	b1719	thrS	Translation, ribosomal structure and biogenesis	1.3413	upregulation	correct prediction	-	b1662	ribC	Cofactor and Prosthetic Group Biosynthesis	1.72134	upregulation	correct prediction	-	b1101	ptsG	Transport Inner Membrane	1.19011	upregulation	correct prediction	-	b1262	trpC	Tyrosine Tryptophan and Phenylalanine Metabolism	1.02647	upregulation	-						b0572	cusC	Inorganic Ion Transport and Metabolism	-
b3230	rpsI	Translation, ribosomal structure and biogenesis	2.37603	upregulation	correct prediction	-	b2021	hisC	Histidine Metabolism	2.58224	upregulation	correct prediction	-	b1761	gdhA	Glutamate Metabolism	2.36651	upregulation	correct prediction	-	b1677	lpp	Cell Wall/Membrane/Envelope Metabolism	2.27815	upregulation	correct prediction	-	b1207	prs	Histidine Metabolism	1.54801	upregulation	correct prediction	-	b1263	trpD	Tyrosine Tryptophan and Phenylalanine Metabolism	1.02647	upregulation	-						b0573	cusF	Inorganic Ion Transport and Metabolism	-
b3231	rplM	Translation, ribosomal structure and biogenesis	1.49549	upregulation	correct prediction	-	b2022	hisB	Histidine Metabolism	1.94692	upregulation	correct prediction	-	b2153	folE	Cofactor and Prosthetic Group Biosynthesis	1.58446	upregulation	correct prediction	-	b1713	pheT	Translation, ribosomal structure and biogenesis	1.08345	upregulation	correct prediction	-	b1215	kdsA	Lipopolysaccharide Biosynthesis / Recycling	1.53268	upregulation	correct prediction	-	b1912	pgsA	Glycerophospholipid Metabolism	1.04636	upregulation	-						b0574	cusB	Inorganic Ion Transport and Metabolism	-
b3236	mdh	Citric Acid Cycle	1.41542	upregulation	correct prediction	-	b2024	hisA	Histidine Metabolism	2.43779	upregulation	correct prediction	-	b2276	nuoN	Oxidative Phosphorylation	1.84203	upregulation	correct prediction	-	b1716	rplT	Translation, ribosomal structure and biogenesis	2.73236	upregulation	correct prediction	-	b1288	fabI	Other	1.45453	upregulation	correct prediction	-	b4180	rlmB	Translation, ribosomal structure and biogenesis	1.00854	upregulation	-						b0575	cusA	Inorganic Ion Transport and Metabolism	-
b3256	accC	Membrane Lipid Metabolism	1.34138	upregulation	correct prediction	-	b2153	folE	Cofactor and Prosthetic Group Biosynthesis	2.18307	upregulation	correct prediction	-	b2277	nuoM	Oxidative Phosphorylation	1.99118	upregulation	correct prediction	-	b1717	rpmI	Translation, ribosomal structure and biogenesis	2.55472	upregulation	correct prediction	-	b1662	ribC	Cofactor and Prosthetic Group Biosynthesis	1.80621	upregulation	correct prediction	-	b4238	nrdD	Transcription	1.00846	upregulation	-						b0655	gltI	Transport Inner Membrane	-
b3294	rplQ	Translation, ribosomal structure and biogenesis	2.1851	upregulation	correct prediction	-	b2276	nuoN	Oxidative Phosphorylation	1.53321	upregulation	correct prediction	-	b2278	nuoL	Oxidative Phosphorylation	1.61576	upregulation	correct prediction	-	b1718	infC	Translation, ribosomal structure and biogenesis	1.98494	upregulation	correct prediction	-	b1677	lpp	Cell Wall/Membrane/Envelope Metabolism	2.51699	upregulation	correct prediction	-	b3704	rnpA	Translation, ribosomal structure and biogenesis	1.0071	upregulation	-						b0678	nagB	Alternate Carbon Metabolism	-
b3296	rpsD	Translation, ribosomal structure and biogenesis	1.58492	upregulation	correct prediction	-	b2277	nuoM	Oxidative Phosphorylation	1.55947	upregulation	correct prediction	-	b2282	nuoH	Oxidative Phosphorylation	1.57748	upregulation	correct prediction	-	b1719	thrS	Translation, ribosomal structure and biogenesis	1.60118	upregulation	correct prediction	-	b1713	pheT	Translation, ribosomal structure and biogenesis	1.49979	upregulation	correct prediction	-	b3706	mnmE	Translation, ribosomal structure and biogenesis	1.01247	upregulation	-						b0697	kdpB	Inorganic Ion Transport and Metabolism	-
b3297	rpsK	Translation, ribosomal structure and biogenesis	1.48958	upregulation	correct prediction	-	b2278	nuoL	Oxidative Phosphorylation	1.37728	upregulation	correct prediction	-	b2283	nuoG	Oxidative Phosphorylation	2.22814	upregulation	correct prediction	-	b1761	gdhA	Glutamate Metabolism	2.13733	upregulation	correct prediction	-	b1716	rplT	Translation, ribosomal structure and biogenesis	1.96981	upregulation	correct prediction	-	b3703	rpmH	Translation, ribosomal structure and biogenesis	1.00257	upregulation	-						b0731	mngA	Transport Inner Membrane	-
b3298	rpsM	Translation, ribosomal structure and biogenesis	1.30923	upregulation	correct prediction	-	b2282	nuoH	Oxidative Phosphorylation	1.42676	upregulation	correct prediction	-	b2285	nuoE	Oxidative Phosphorylation	2.96795	upregulation	correct prediction	-	b2153	folE	Cofactor and Prosthetic Group Biosynthesis	2.49023	upregulation	correct prediction	-	b1717	rpmI	Translation, ribosomal structure and biogenesis	2.27284	upregulation	correct prediction	-	b0436	tig	Posttranslational modification, protein turnover, chaperones	1.00257	upregulation	-						b0733	cydA	Oxidative Phosphorylation	-
b3300	secY	Intracellular trafficking, secretion, and vesicular transport	1.65541	upregulation	correct prediction	-	b2283	nuoG	Oxidative Phosphorylation	1.70235	upregulation	correct prediction	-	b2286	nuoC	Oxidative Phosphorylation	1.21582	upregulation	correct prediction	-	b2283	nuoG	Oxidative Phosphorylation	1.48592	upregulation	correct prediction	-	b1718	infC	Translation, ribosomal structure and biogenesis	1.67347	upregulation	correct prediction	-	b0432	cyoA	Oxidative Phosphorylation	1.07466	upregulation	-						b0734	cydB	Oxidative Phosphorylation	-
b3301	rplO	Translation, ribosomal structure and biogenesis	1.65341	upregulation	correct prediction	-	b2284	nuoF	Oxidative Phosphorylation	1.51465	upregulation	correct prediction	-	b2287	nuoB	Oxidative Phosphorylation	2.73043	upregulation	correct prediction	-	b2286	nuoC	Oxidative Phosphorylation	1.30217	upregulation	correct prediction	-	b1719	thrS	Translation, ribosomal structure and biogenesis	1.88585	upregulation	correct prediction	-	b0430	cyoC	Oxidative Phosphorylation	1.07466	upregulation	-						b0754	aroG	Tyrosine Tryptophan and Phenylalanine Metabolism	-
b3303	rpsE	Translation, ribosomal structure and biogenesis	1.7148	upregulation	correct prediction	-	b2286	nuoC	Oxidative Phosphorylation	1.02601	upregulation	correct prediction	-	b2297	pta	Alternate Carbon Metabolism	1.22526	upregulation	correct prediction	-	b2287	nuoB	Oxidative Phosphorylation	2.23756	upregulation	correct prediction	-	b1761	gdhA	Glutamate Metabolism	2.20665	upregulation	correct prediction	-	b0431	cyoB	Oxidative Phosphorylation	1.07466	upregulation	-						b0755	gpmA	Glycolysis/Gluconeogenesis	-
b3304	rplR	Translation, ribosomal structure and biogenesis	1.54835	upregulation	correct prediction	-	b2287	nuoB	Oxidative Phosphorylation	1.67274	upregulation	correct prediction	-	b2316	accD	Membrane Lipid Metabolism	1.95916	upregulation	correct prediction	-	b2297	pta	Alternate Carbon Metabolism	1.278	upregulation	correct prediction	-	b2114	metG	Translation, ribosomal structure and biogenesis	1.5049	upregulation	correct prediction	-	b3165	rpsO	Translation, ribosomal structure and biogenesis	1.00257	upregulation	-						b0765	modC	Inorganic Ion Transport and Metabolism	-
b3306	rpsH	Translation, ribosomal structure and biogenesis	1.42883	upregulation	correct prediction	-	b2297	pta	Alternate Carbon Metabolism	2.12144	upregulation	correct prediction	-	b2323	fabB	Other	1.75992	upregulation	correct prediction	-	b2323	fabB	Other	1.28963	upregulation	correct prediction	-	b2153	folE	Cofactor and Prosthetic Group Biosynthesis	1.61424	upregulation	correct prediction	-	b3164	pnp	Translation, ribosomal structure and biogenesis	1.00805	upregulation	-						b0781	moaA	Cofactor and Prosthetic Group Biosynthesis	-
b3308	rplE	Translation, ribosomal structure and biogenesis	1.29475	upregulation	correct prediction	-	b2414	cysK	Cysteine Metabolism	1.17743	upregulation	correct prediction	-	b2414	cysK	Cysteine Metabolism	1.97534	upregulation	correct prediction	-	b2414	cysK	Cysteine Metabolism	2.39638	upregulation	correct prediction	-	b2276	nuoN	Oxidative Phosphorylation	1.28884	upregulation	correct prediction	-	b3166	truB	Translation, ribosomal structure and biogenesis	1.00847	upregulation	-						b0809	glnQ	Transport Inner Membrane	-
b3309	rplX	Translation, ribosomal structure and biogenesis	1.85381	upregulation	correct prediction	-	b2415	ptsH	Transport Inner Membrane	2.48943	upregulation	correct prediction	-	b2415	ptsH	Transport Inner Membrane	2.13752	upregulation	correct prediction	-	b2415	ptsH	Transport Inner Membrane	2.39602	upregulation	correct prediction	-	b2277	nuoM	Oxidative Phosphorylation	1.38984	upregulation	correct prediction	-	b3169	nusA	Transcription	1.015	upregulation	-						b0811	glnH	Transport Inner Membrane	-
b3310	rplN	Translation, ribosomal structure and biogenesis	1.59349	upregulation	correct prediction	-	b2416	ptsI	Transport Inner Membrane	2.2925	upregulation	correct prediction	-	b2416	ptsI	Transport Inner Membrane	1.53904	upregulation	correct prediction	-	b2416	ptsI	Transport Inner Membrane	1.67311	upregulation	correct prediction	-	b2282	nuoH	Oxidative Phosphorylation	2.13268	upregulation	correct prediction	-	b3168	infB	Cell Wall/Membrane/Envelope Metabolism	1.00241	upregulation	-						b0828	iaaA	Alanine and Aspartate Metabolism	-
b3314	rpsC	Translation, ribosomal structure and biogenesis	1.24322	upregulation	correct prediction	-	b2417	crr	Transport Inner Membrane	1.73131	upregulation	correct prediction	-	b2417	crr	Transport Inner Membrane	1.8459	upregulation	correct prediction	-	b2585	pssA	Glycerophospholipid Metabolism	1.63273	upregulation	correct prediction	-	b2283	nuoG	Oxidative Phosphorylation	1.53832	upregulation	correct prediction	-	b2342	fadI	Membrane Lipid Metabolism	1.03789	upregulation	-						b0849	grxA	Cysteine Metabolism	-
b3315	rplV	Translation, ribosomal structure and biogenesis	1.35925	upregulation	correct prediction	-	b2477	bamC	Other	1.43347	upregulation	correct prediction	-	b2514	hisS	Translation, ribosomal structure and biogenesis	1.53093	upregulation	correct prediction	-	b2606	rplS	Translation, ribosomal structure and biogenesis	1.64224	upregulation	correct prediction	-	b2284	nuoF	Oxidative Phosphorylation	2.23637	upregulation	correct prediction	-	b2341	fadJ	Membrane Lipid Metabolism	1.03789	upregulation	-						b0860	artJ	Transport Inner Membrane	-
b3321	rpsJ	Translation, ribosomal structure and biogenesis	1.2543	upregulation	correct prediction	-	b2514	hisS	Translation, ribosomal structure and biogenesis	1.31756	upregulation	correct prediction	-	b2515	ispG	Cofactor and Prosthetic Group Biosynthesis	1.75032	upregulation	correct prediction	-	b2607	trmD	Translation, ribosomal structure and biogenesis	2.15386	upregulation	correct prediction	-	b2285	nuoE	Oxidative Phosphorylation	2.95928	upregulation	correct prediction	-	b1062	pyrC	Purine and Pyrimidine Biosynthesis	0.975659	downregulation	-						b0863	artI	Transport Inner Membrane	-
b3342	rpsL	Translation, ribosomal structure and biogenesis	1.31554	upregulation	correct prediction	-	b2515	ispG	Cofactor and Prosthetic Group Biosynthesis	1.33678	upregulation	correct prediction	-	b2529	iscU	Posttranslational modification, protein turnover, chaperones	2.48501	upregulation	correct prediction	-	b2608	rimM	Translation, ribosomal structure and biogenesis	1.93538	upregulation	correct prediction	-	b2286	nuoC	Oxidative Phosphorylation	1.28485	upregulation	correct prediction	-	b1288	fabI	Other	1.01972	upregulation	-						b0871	poxB	Oxidative Phosphorylation	-
b3500	gor	Cofactor and Prosthetic Group Biosynthesis	1.83509	upregulation	correct prediction	-	b2573	rpoE	Transcription	2.03633	upregulation	correct prediction	-	b2573	rpoE	Transcription	3.08158	upregulation	correct prediction	-	b2609	rpsP	Translation, ribosomal structure and biogenesis	1.83235	upregulation	correct prediction	-	b2297	pta	Alternate Carbon Metabolism	1.55757	upregulation	correct prediction	-	b1281	pyrF	Purine and Pyrimidine Biosynthesis	0.975659	downregulation	-						b0903	pflB	Alternate Carbon Metabolism	-
b3637	rpmB	Translation, ribosomal structure and biogenesis	1.87082	upregulation	correct prediction	-	b2600	tyrA	Tyrosine Tryptophan and Phenylalanine Metabolism	1.3962	upregulation	correct prediction	-	b2601	aroF	Tyrosine Tryptophan and Phenylalanine Metabolism	2.13646	upregulation	correct prediction	-	b2617	bamE	Cell Wall/Membrane/Envelope Metabolism	1.18244	upregulation	correct prediction	-	b2316	accD	Membrane Lipid Metabolism	2.02547	upregulation	correct prediction	-	b0884	infA	Translation, ribosomal structure and biogenesis	1.00241	upregulation	-						b0904	focA	Transport Inner Membrane	-
b3984	rplA	Translation, ribosomal structure and biogenesis	1.31818	upregulation	correct prediction	-	b2601	aroF	Tyrosine Tryptophan and Phenylalanine Metabolism	2.83912	upregulation	correct prediction	-	b2606	rplS	Translation, ribosomal structure and biogenesis	1.74489	upregulation	correct prediction	-	b2752	cysD	Cysteine Metabolism	1.6008	upregulation	correct prediction	-	b2323	fabB	Other	1.85506	upregulation	correct prediction	-	b0221	fadE	Membrane Lipid Metabolism	1.17267	upregulation	-						b0929	ompF	Transport Outer Membrane Porin	-
b3985	rplJ	Translation, ribosomal structure and biogenesis	1.43535	upregulation	correct prediction	-	b2606	rplS	Translation, ribosomal structure and biogenesis	1.56019	upregulation	correct prediction	-	b2607	trmD	Translation, ribosomal structure and biogenesis	1.76009	upregulation	correct prediction	-	b2942	metK	Methionine Metabolism	1.46737	upregulation	correct prediction	-	b2414	cysK	Cysteine Metabolism	2.00758	upregulation	correct prediction	-	b0888	trxB	Posttranslational modification, protein turnover, chaperones	1.01673	upregulation	-						b0936	ssuA	Transport Inner Membrane	-
b3986	rplL	Translation, ribosomal structure and biogenesis	1.27868	upregulation	correct prediction	-	b2607	trmD	Translation, ribosomal structure and biogenesis	1.11895	upregulation	correct prediction	-	b2608	rimM	Translation, ribosomal structure and biogenesis	2.02753	upregulation	correct prediction	-	b3065	rpsU	Translation, ribosomal structure and biogenesis	2.09943	upregulation	correct prediction	-	b2416	ptsI	Transport Inner Membrane	1.36922	upregulation	correct prediction	-	b0088	murD	Cell Envelope Biosynthesis	1.01368	upregulation	-						b0954	fabA	Other	-
b4200	rpsF	Translation, ribosomal structure and biogenesis	1.75386	upregulation	correct prediction	-	b2608	rimM	Translation, ribosomal structure and biogenesis	1.53187	upregulation	correct prediction	-	b2609	rpsP	Translation, ribosomal structure and biogenesis	1.60454	upregulation	correct prediction	-	b3164	pnp	Translation, ribosomal structure and biogenesis	1.23521	upregulation	correct prediction	-	b2417	crr	Transport Inner Membrane	1.98684	upregulation	correct prediction	-	b0087	mraY	Cell Envelope Biosynthesis	1.01368	upregulation	-						b0957	ompA	Transport Outer Membrane Porin	-
b4202	rpsR	Translation, ribosomal structure and biogenesis	1.41776	upregulation	correct prediction	-	b2762	cysH	Cysteine Metabolism	1.56371	upregulation	correct prediction	-	b2751	cysN	Cysteine Metabolism	2.24705	upregulation	correct prediction	-	b3179	rlmE	Translation, ribosomal structure and biogenesis	1.21914	upregulation	correct prediction	-	b2477	bamC	Other	2.0295	upregulation	correct prediction	-	b0086	murF	Cell Envelope Biosynthesis	1.01368	upregulation	-						b0973	hyaB	Oxidative Phosphorylation	-
b4203	rplI	Translation, ribosomal structure and biogenesis	1.51246	upregulation	correct prediction	-	b2835	lplT	Transport Inner Membrane	1.27397	upregulation	correct prediction	-	b2752	cysD	Cysteine Metabolism	1.88674	upregulation	correct prediction	-	b3185	rpmA	Translation, ribosomal structure and biogenesis	2.10144	upregulation	correct prediction	-	b2478	dapA	Threonine and Lysine Metabolism	2.71085	upregulation	correct prediction	-	b0085	murE	Cell Envelope Biosynthesis	1.01368	upregulation	-						b0997	torA	Oxidative Phosphorylation	-
b0494	tesA	Glycerophospholipid Metabolism	-1.32313	downregulation	inactive in model	-	b3040	zupT	Inorganic Ion Transport and Metabolism	4.17108	upregulation	correct prediction	-	b2763	cysI	Cofactor and Prosthetic Group Biosynthesis	1.74364	upregulation	correct prediction	-	b3186	rplU	Translation, ribosomal structure and biogenesis	2.13627	upregulation	correct prediction	-	b2514	hisS	Translation, ribosomal structure and biogenesis	1.34435	upregulation	correct prediction	-	b0084	ftsI	Murein Biosynthesis	1.01368	upregulation	-						b0998	torD	Posttranslational modification, protein turnov...	-
b2975	glcA	Transport Inner Membrane	-1.3867	downregulation	inactive in model	-	b3164	pnp	Translation, ribosomal structure and biogenesis	2.13789	upregulation	correct prediction	-	b2764	cysJ	Cofactor and Prosthetic Group Biosynthesis	1.26968	upregulation	correct prediction	-	b3230	rpsI	Translation, ribosomal structure and biogenesis	1.96429	upregulation	correct prediction	-	b2526	hscA	Posttranslational modification, protein turnover, chaperones	1.41333	upregulation	correct prediction	-	b4254	argI	Arginine and Proline Metabolism	0.998186	downregulation	-						b1009	rutD	Nucleotide Salvage Pathway	-
b0002	thrA	Threonine and Lysine Metabolism	1.19158	upregulation	inactive in model	-	b3168	infB	Cell Wall/Membrane/Envelope Metabolism	1.35821	upregulation	correct prediction	-	b2942	metK	Methionine Metabolism	1.79766	upregulation	correct prediction	-	b3231	rplM	Translation, ribosomal structure and biogenesis	2.42232	upregulation	correct prediction	-	b2573	rpoE	Transcription	2.16674	upregulation	correct prediction	-	b0859	rlmC	Translation, ribosomal structure and biogenesis	1.00854	upregulation	-						b1090	plsX	Glycerophospholipid Metabolism	-
b0118	acnB	Alternate Carbon Metabolism	1.39158	upregulation	inactive in model	-	b3179	rlmE	Translation, ribosomal structure and biogenesis	1.65846	upregulation	correct prediction	-	b3040	zupT	Inorganic Ion Transport and Metabolism	1.8459	upregulation	correct prediction	-	b3236	mdh	Citric Acid Cycle	1.59818	upregulation	correct prediction	-	b2601	aroF	Tyrosine Tryptophan and Phenylalanine Metabolism	1.92303	upregulation	correct prediction	-	b3282	tsaC	Translation, ribosomal structure and biogenesis	1.01923	upregulation	-						b1095	fabF	Other	-
b0572	cusC	Inorganic Ion Transport and Metabolism	2.23422	upregulation	inactive in model	-	b3294	rplQ	Translation, ribosomal structure and biogenesis	1.46936	upregulation	correct prediction	-	b3164	pnp	Translation, ribosomal structure and biogenesis	1.44173	upregulation	correct prediction	-	b3294	rplQ	Translation, ribosomal structure and biogenesis	1.73098	upregulation	correct prediction	-	b2607	trmD	Translation, ribosomal structure and biogenesis	1.78093	upregulation	correct prediction	-	b3287	def	Translation, ribosomal structure and biogenesis	1.00241	upregulation	-						b1193	emtA	Murein Recycling	-
b0573	cusF	Inorganic Ion Transport and Metabolism	2.82678	upregulation	inactive in model	-	b3296	rpsD	Translation, ribosomal structure and biogenesis	1.54221	upregulation	correct prediction	-	b3165	rpsO	Translation, ribosomal structure and biogenesis	2.58556	upregulation	correct prediction	-	b3296	rpsD	Translation, ribosomal structure and biogenesis	2.03329	upregulation	correct prediction	-	b2608	rimM	Translation, ribosomal structure and biogenesis	1.52485	upregulation	correct prediction	-	b3288	fmt	Translation, ribosomal structure and biogenesis	1.00241	upregulation	-						b1197	treA	Alternate Carbon Metabolism	-
b0574	cusB	Inorganic Ion Transport and Metabolism	2.57476	upregulation	inactive in model	-	b3297	rpsK	Translation, ribosomal structure and biogenesis	1.65844	upregulation	correct prediction	-	b3168	infB	Cell Wall/Membrane/Envelope Metabolism	1.44458	upregulation	correct prediction	-	b3297	rpsK	Translation, ribosomal structure and biogenesis	2.30411	upregulation	correct prediction	-	b2609	rpsP	Translation, ribosomal structure and biogenesis	1.60684	upregulation	correct prediction	-	b2153	folE	Cofactor and Prosthetic Group Biosynthesis	1.01517	upregulation	-						b1199	dhaL	Alternate Carbon Metabolism	-
b0575	cusA	Inorganic Ion Transport and Metabolism	1.94234	upregulation	inactive in model	-	b3298	rpsM	Translation, ribosomal structure and biogenesis	1.47637	upregulation	correct prediction	-	b3169	nusA	Transcription	1.3815	upregulation	correct prediction	-	b3298	rpsM	Translation, ribosomal structure and biogenesis	2.20783	upregulation	correct prediction	-	b2687	luxS	Methionine Metabolism	1.85536	upregulation	correct prediction	-	b0023	rpsT	Translation, ribosomal structure and biogenesis	1.00257	upregulation	-						b1200	dhaK	Alternate Carbon Metabolism	-
b0754	aroG	Tyrosine Tryptophan and Phenylalanine Metabolism	1.65275	upregulation	inactive in model	-	b3300	secY	Intracellular trafficking, secretion, and vesicular transport	2.24384	upregulation	correct prediction	-	b3185	rpmA	Translation, ribosomal structure and biogenesis	1.82848	upregulation	correct prediction	-	b3299	rpmJ	Translation, ribosomal structure and biogenesis	2.23709	upregulation	correct prediction	-	b2751	cysN	Cysteine Metabolism	1.63397	upregulation	correct prediction	-	b0414	ribD	Cofactor and Prosthetic Group Biosynthesis	1.04935	upregulation	-						b1223	narK	Inorganic Ion Transport and Metabolism	-
b0755	gpmA	Glycolysis/Gluconeogenesis	1.14164	upregulation	inactive in model	-	b3301	rplO	Translation, ribosomal structure and biogenesis	2.00106	upregulation	correct prediction	-	b3186	rplU	Translation, ribosomal structure and biogenesis	1.78879	upregulation	correct prediction	-	b3300	secY	Intracellular trafficking, secretion, and vesicular transport	2.19125	upregulation	correct prediction	-	b2942	metK	Methionine Metabolism	1.59766	upregulation	correct prediction	-	b0415	ribE	Cofactor and Prosthetic Group Biosynthesis	1.04935	upregulation	-						b1224	narG	Oxidative Phosphorylation	-
b0809	glnQ	Transport Inner Membrane	2.21138	upregulation	inactive in model	-	b3302	rpmD	Translation, ribosomal structure and biogenesis	2.20916	upregulation	correct prediction	-	b3230	rpsI	Translation, ribosomal structure and biogenesis	2.24257	upregulation	correct prediction	-	b3301	rplO	Translation, ribosomal structure and biogenesis	2.30897	upregulation	correct prediction	-	b3164	pnp	Translation, ribosomal structure and biogenesis	1.77228	upregulation	correct prediction	-	b0416	nusB	Transcription	1.00896	upregulation	-						b1241	adhE	Pyruvate Metabolism	-
b0828	iaaA	Alanine and Aspartate Metabolism	2.45357	upregulation	inactive in model	-	b3303	rpsE	Translation, ribosomal structure and biogenesis	1.9755	upregulation	correct prediction	-	b3231	rplM	Translation, ribosomal structure and biogenesis	2.39609	upregulation	correct prediction	-	b3302	rpmD	Translation, ribosomal structure and biogenesis	2.40737	upregulation	correct prediction	-	b3169	nusA	Transcription	1.23034	upregulation	correct prediction	-	b0417	thiL	Cofactor and Prosthetic Group Biosynthesis	1.00223	upregulation	-						b1243	oppA	Murein Recycling	-
b0903	pflB	Alternate Carbon Metabolism	1.28758	upregulation	inactive in model	-	b3304	rplR	Translation, ribosomal structure and biogenesis	2.51589	upregulation	correct prediction	-	b3236	mdh	Citric Acid Cycle	1.77542	upregulation	correct prediction	-	b3303	rpsE	Translation, ribosomal structure and biogenesis	2.21533	upregulation	correct prediction	-	b3185	rpmA	Translation, ribosomal structure and biogenesis	2.06468	upregulation	correct prediction	-	b0418	pgpA	Glycerophospholipid Metabolism	1.04636	upregulation	-						b1246	oppD	Murein Recycling	-
b0957	ompA	Transport Outer Membrane Porin	1.18237	upregulation	inactive in model	-	b3305	rplF	Translation, ribosomal structure and biogenesis	1.91971	upregulation	correct prediction	-	b3256	accC	Membrane Lipid Metabolism	1.87347	upregulation	correct prediction	-	b3304	rplR	Translation, ribosomal structure and biogenesis	2.50673	upregulation	correct prediction	-	b3186	rplU	Translation, ribosomal structure and biogenesis	1.85765	upregulation	correct prediction	-	b3040	zupT	Inorganic Ion Transport and Metabolism	1.05708	upregulation	-						b1247	oppF	Murein Recycling	-
b1603	pntA	Oxidative Phosphorylation	1.41719	upregulation	inactive in model	-	b3306	rpsH	Translation, ribosomal structure and biogenesis	2.31839	upregulation	correct prediction	-	b3294	rplQ	Translation, ribosomal structure and biogenesis	1.99191	upregulation	correct prediction	-	b3305	rplF	Translation, ribosomal structure and biogenesis	1.89365	upregulation	correct prediction	-	b3230	rpsI	Translation, ribosomal structure and biogenesis	1.86145	upregulation	correct prediction	-	b3146	rsmI	Translation, ribosomal structure and biogenesis	1.00854	upregulation	-						b1270	btuR	Cofactor and Prosthetic Group Biosynthesis	-
b2215	ompC	Transport Outer Membrane Porin	4.05594	upregulation	inactive in model	-	b3307	rpsN	Translation, ribosomal structure and biogenesis	1.2111	upregulation	correct prediction	-	b3296	rpsD	Translation, ribosomal structure and biogenesis	2.0921	upregulation	correct prediction	-	b3306	rpsH	Translation, ribosomal structure and biogenesis	2.13294	upregulation	correct prediction	-	b3231	rplM	Translation, ribosomal structure and biogenesis	1.35741	upregulation	correct prediction	-	b2818	argA	Arginine and Proline Metabolism	0.998186	downregulation	-						b1286	rnb	Transcription	-
b2578	eamB	Transport Inner Membrane	2.00194	upregulation	inactive in model	-	b3308	rplE	Translation, ribosomal structure and biogenesis	1.83673	upregulation	correct prediction	-	b3297	rpsK	Translation, ribosomal structure and biogenesis	2.11215	upregulation	correct prediction	-	b3307	rpsN	Translation, ribosomal structure and biogenesis	1.63462	upregulation	correct prediction	-	b3236	mdh	Citric Acid Cycle	1.30483	upregulation	correct prediction	-	b2316	accD	Membrane Lipid Metabolism	1.01368	upregulation	-						b1298	puuD	Alternate Carbon Metabolism	-
b2587	kgtP	Transport Inner Membrane	2.09009	upregulation	inactive in model	-	b3309	rplX	Translation, ribosomal structure and biogenesis	1.94889	upregulation	correct prediction	-	b3298	rpsM	Translation, ribosomal structure and biogenesis	2.11368	upregulation	correct prediction	-	b3308	rplE	Translation, ribosomal structure and biogenesis	2.17494	upregulation	correct prediction	-	b3256	accC	Membrane Lipid Metabolism	1.57576	upregulation	correct prediction	-	b3987	rpoB	Transcription	0.974363	downregulation	-						b1386	tynA	Nitrogen Metabolism	-
b2938	speA	Arginine and Proline Metabolism	1.19642	upregulation	inactive in model	-	b3310	rplN	Translation, ribosomal structure and biogenesis	1.70046	upregulation	correct prediction	-	b3299	rpmJ	Translation, ribosomal structure and biogenesis	1.82115	upregulation	correct prediction	-	b3309	rplX	Translation, ribosomal structure and biogenesis	2.31745	upregulation	correct prediction	-	b3294	rplQ	Translation, ribosomal structure and biogenesis	1.71102	upregulation	correct prediction	-	b3770	ilvE	Tyrosine Tryptophan and Phenylalanine Metabolism	0.990131	downregulation	-						b1387	paaZ	Alternate Carbon Metabolism	-
b3006	exbB	Transport Outer Membrane	1.72188	upregulation	inactive in model	-	b3311	rpsQ	Translation, ribosomal structure and biogenesis	1.77584	upregulation	correct prediction	-	b3300	secY	Intracellular trafficking, secretion, and vesicular transport	1.99251	upregulation	correct prediction	-	b3310	rplN	Translation, ribosomal structure and biogenesis	2.31901	upregulation	correct prediction	-	b3296	rpsD	Translation, ribosomal structure and biogenesis	1.53824	upregulation	correct prediction	-	b3771	ilvD	Valine Leucine and Isoleucine Metabolism	0.994533	downregulation	-						b1394	paaG	Alternate Carbon Metabolism	-
b3908	sodA	Other	2.00377	upregulation	inactive in model	-	b3312	rpmC	Translation, ribosomal structure and biogenesis	1.70087	upregulation	correct prediction	-	b3301	rplO	Translation, ribosomal structure and biogenesis	2.09657	upregulation	correct prediction	-	b3311	rpsQ	Translation, ribosomal structure and biogenesis	1.71329	upregulation	correct prediction	-	b3297	rpsK	Translation, ribosomal structure and biogenesis	1.80695	upregulation	correct prediction	-	b3774	ilvC	Cofactor and Prosthetic Group Biosynthesis	0.994533	downregulation	-						b1395	paaH	Alternate Carbon Metabolism	-
b0156	erpA	Posttranslational modification, protein turnover, chaperones	-1.47931	downregulation	incorrect prediction	-	b3313	rplP	Translation, ribosomal structure and biogenesis	1.46596	upregulation	correct prediction	-	b3302	rpmD	Translation, ribosomal structure and biogenesis	2.46198	upregulation	correct prediction	-	b3312	rpmC	Translation, ribosomal structure and biogenesis	1.9266	upregulation	correct prediction	-	b3298	rpsM	Translation, ribosomal structure and biogenesis	1.56837	upregulation	correct prediction	-	b3803	hemX	Cofactor and Prosthetic Group Biosynthesis	1.02279	upregulation	-						b1444	patD	Arginine and Proline Metabolism	-
b0859	rlmC	Translation, ribosomal structure and biogenesis	-1.13892	downregulation	incorrect prediction	-	b3314	rpsC	Translation, ribosomal structure and biogenesis	1.5738	upregulation	correct prediction	-	b3303	rpsE	Translation, ribosomal structure and biogenesis	2.14389	upregulation	correct prediction	-	b3313	rplP	Translation, ribosomal structure and biogenesis	1.6743	upregulation	correct prediction	-	b3299	rpmJ	Translation, ribosomal structure and biogenesis	1.7769	upregulation	correct prediction	-	b3804	hemD	Cofactor and Prosthetic Group Biosynthesis	1.05928	upregulation	-						b1467	narY	Oxidative Phosphorylation	-
b0907	serC	Cofactor and Prosthetic Group Biosynthesis	1.2572	upregulation	incorrect prediction	-	b3315	rplV	Translation, ribosomal structure and biogenesis	1.44275	upregulation	correct prediction	-	b3304	rplR	Translation, ribosomal structure and biogenesis	2.28677	upregulation	correct prediction	-	b3314	rpsC	Translation, ribosomal structure and biogenesis	1.69529	upregulation	correct prediction	-	b3300	secY	Intracellular trafficking, secretion, and vesicular transport	1.73873	upregulation	correct prediction	-	b3805	hemC	Cofactor and Prosthetic Group Biosynthesis	1.05928	upregulation	-						b1474	fdnG	Oxidative Phosphorylation	-
b1136	icd	Citric Acid Cycle	1.6215	upregulation	incorrect prediction	-	b3316	rpsS	Translation, ribosomal structure and biogenesis	1.56242	upregulation	correct prediction	-	b3305	rplF	Translation, ribosomal structure and biogenesis	2.0358	upregulation	correct prediction	-	b3315	rplV	Translation, ribosomal structure and biogenesis	1.8671	upregulation	correct prediction	-	b3301	rplO	Translation, ribosomal structure and biogenesis	1.63413	upregulation	correct prediction	-	b3809	dapF	Threonine and Lysine Metabolism	1.01281	upregulation	-						b1483	ddpF	Transport Inner Membrane	-
b1779	gapA	Cofactor and Prosthetic Group Biosynthesis	1.56902	upregulation	incorrect prediction	-	b3317	rplB	Translation, ribosomal structure and biogenesis	1.38733	upregulation	correct prediction	-	b3306	rpsH	Translation, ribosomal structure and biogenesis	1.93052	upregulation	correct prediction	-	b3316	rpsS	Translation, ribosomal structure and biogenesis	2.22642	upregulation	correct prediction	-	b3303	rpsE	Translation, ribosomal structure and biogenesis	1.57403	upregulation	correct prediction	-	b2607	trmD	Translation, ribosomal structure and biogenesis	1.02882	upregulation	-						b1489	dosP	Nucleotide Salvage Pathway	-
b2551	glyA	Cofactor and Prosthetic Group Biosynthesis	1.39621	upregulation	incorrect prediction	-	b3318	rplW	Translation, ribosomal structure and biogenesis	1.74239	upregulation	correct prediction	-	b3307	rpsN	Translation, ribosomal structure and biogenesis	1.76722	upregulation	correct prediction	-	b3317	rplB	Translation, ribosomal structure and biogenesis	1.70217	upregulation	correct prediction	-	b3304	rplR	Translation, ribosomal structure and biogenesis	1.76445	upregulation	correct prediction	-	b2606	rplS	Translation, ribosomal structure and biogenesis	1.00257	upregulation	-						b1492	gadC	Transport Inner Membrane	-
b2697	alaS	Translation, ribosomal structure and biogenesis	1.26435	upregulation	incorrect prediction	-	b3319	rplD	Translation, ribosomal structure and biogenesis	1.42978	upregulation	correct prediction	-	b3308	rplE	Translation, ribosomal structure and biogenesis	1.80963	upregulation	correct prediction	-	b3318	rplW	Translation, ribosomal structure and biogenesis	1.86401	upregulation	correct prediction	-	b3305	rplF	Translation, ribosomal structure and biogenesis	1.35359	upregulation	correct prediction	-	b2601	aroF	Tyrosine Tryptophan and Phenylalanine Metabolism	1.01002	upregulation	-						b1539	ydfG	Nucleotide Salvage Pathway	-
b2741	rpoS	Transcription	1.52991	upregulation	incorrect prediction	-	b3320	rplC	Translation, ribosomal structure and biogenesis	1.19435	upregulation	correct prediction	-	b3309	rplX	Translation, ribosomal structure and biogenesis	1.87303	upregulation	correct prediction	-	b3319	rplD	Translation, ribosomal structure and biogenesis	1.64419	upregulation	correct prediction	-	b3306	rpsH	Translation, ribosomal structure and biogenesis	1.63464	upregulation	correct prediction	-	b2600	tyrA	Tyrosine Tryptophan and Phenylalanine Metabolism	1.01002	upregulation	-						b1589	ynfG	Oxidative Phosphorylation	-
b2779	eno	Glycolysis/Gluconeogenesis	1.448	upregulation	incorrect prediction	-	b3321	rpsJ	Translation, ribosomal structure and biogenesis	1.11258	upregulation	correct prediction	-	b3310	rplN	Translation, ribosomal structure and biogenesis	2.10302	upregulation	correct prediction	-	b3320	rplC	Translation, ribosomal structure and biogenesis	1.70818	upregulation	correct prediction	-	b3307	rpsN	Translation, ribosomal structure and biogenesis	1.93068	upregulation	correct prediction	-	b2609	rpsP	Translation, ribosomal structure and biogenesis	1.00257	upregulation	-						b1592	clcB	Inorganic Ion Transport and Metabolism	-
b3295	rpoA	Transcription	1.46481	upregulation	incorrect prediction	-	b3339	tufA	Translation, ribosomal structure and biogenesis	1.49271	upregulation	correct prediction	-	b3311	rpsQ	Translation, ribosomal structure and biogenesis	1.87487	upregulation	correct prediction	-	b3321	rpsJ	Translation, ribosomal structure and biogenesis	2.03432	upregulation	correct prediction	-	b3308	rplE	Translation, ribosomal structure and biogenesis	1.59076	upregulation	correct prediction	-	b2608	rimM	Translation, ribosomal structure and biogenesis	1.00854	upregulation	-						b1602	pntB	Oxidative Phosphorylation	-
b3731	atpC	Oxidative Phosphorylation	1.85764	upregulation	incorrect prediction	-	b3341	rpsG	Translation, ribosomal structure and biogenesis	1.51265	upregulation	correct prediction	-	b3312	rpmC	Translation, ribosomal structure and biogenesis	2.04564	upregulation	correct prediction	-	b3339	tufA	Translation, ribosomal structure and biogenesis	1.7933	upregulation	correct prediction	-	b3309	rplX	Translation, ribosomal structure and biogenesis	1.58911	upregulation	correct prediction	-	b3634	coaD	Cofactor and Prosthetic Group Biosynthesis	1.01391	upregulation	-						b1603	pntA	Oxidative Phosphorylation	-
b3736	atpF	Oxidative Phosphorylation	1.3824	upregulation	incorrect prediction	-	b3342	rpsL	Translation, ribosomal structure and biogenesis	1.46672	upregulation	correct prediction	-	b3313	rplP	Translation, ribosomal structure and biogenesis	1.43536	upregulation	correct prediction	-	b3341	rpsG	Translation, ribosomal structure and biogenesis	1.82041	upregulation	correct prediction	-	b3310	rplN	Translation, ribosomal structure and biogenesis	1.80119	upregulation	correct prediction	-	b3985	rplJ	Translation, ribosomal structure and biogenesis	1.00257	upregulation	-						b1606	folM	Cofactor and Prosthetic Group Biosynthesis	-
b4177	purA	Purine and Pyrimidine Biosynthesis	1.13231	upregulation	incorrect prediction	-	b3433	asd	Threonine and Lysine Metabolism	1.40629	upregulation	correct prediction	-	b3314	rpsC	Translation, ribosomal structure and biogenesis	1.82239	upregulation	correct prediction	-	b3342	rpsL	Translation, ribosomal structure and biogenesis	1.94791	upregulation	correct prediction	-	b3311	rpsQ	Translation, ribosomal structure and biogenesis	2.70835	upregulation	correct prediction	-	b3984	rplA	Translation, ribosomal structure and biogenesis	1.00257	upregulation	-						b1651	gloA	Methylglyoxal Metabolism	-
b0119			-1.38127	downregulation	not present in model	-	b3500	gor	Cofactor and Prosthetic Group Biosynthesis	2.03743	upregulation	correct prediction	-	b3315	rplV	Translation, ribosomal structure and biogenesis	1.59416	upregulation	correct prediction	-	b3390	aroK	Tyrosine Tryptophan and Phenylalanine Metabolism	1.93461	upregulation	correct prediction	-	b3312	rpmC	Translation, ribosomal structure and biogenesis	1.53073	upregulation	correct prediction	-	b0720	gltA	Citric Acid Cycle	1.14328	upregulation	-						b1656	sodB	Other	-
b0527			-1.50899	downregulation	not present in model	-	b3649	rpoZ	Transcription	2.12349	upregulation	correct prediction	-	b3316	rpsS	Translation, ribosomal structure and biogenesis	1.9733	upregulation	correct prediction	-	b3500	gor	Cofactor and Prosthetic Group Biosynthesis	1.78045	upregulation	correct prediction	-	b3314	rpsC	Translation, ribosomal structure and biogenesis	1.46725	upregulation	correct prediction	-	b0386	proC	Arginine and Proline Metabolism	1.01945	upregulation	-						b1676	pykF	Glycolysis/Gluconeogenesis	-
b0556			-1.2748	downregulation	not present in model	-	b3780	rhlB	Replication, recombination and repair	1.11745	upregulation	correct prediction	-	b3317	rplB	Translation, ribosomal structure and biogenesis	2.04926	upregulation	correct prediction	-	b3637	rpmB	Translation, ribosomal structure and biogenesis	2.15942	upregulation	correct prediction	-	b3315	rplV	Translation, ribosomal structure and biogenesis	1.76199	upregulation	correct prediction	-	b0721	sdhC	Oxidative Phosphorylation	1.17032	upregulation	-						b1702	ppsA	Glycolysis/Gluconeogenesis	-
b0599			-1.04991	downregulation	not present in model	-	b3807	cyaY	Other	1.00103	upregulation	correct prediction	-	b3318	rplW	Translation, ribosomal structure and biogenesis	1.92056	upregulation	correct prediction	-	b3781	trxA	Methionine Metabolism	1.78963	upregulation	correct prediction	-	b3316	rpsS	Translation, ribosomal structure and biogenesis	1.40462	upregulation	correct prediction	-	b0381	ddlA	Cell Envelope Biosynthesis	1.01368	upregulation	-						b1746	astD	Arginine and Proline Metabolism	-
b1381			-1.31836	downregulation	not present in model	-	b3831	udp	Nucleotide Salvage Pathway	2.0644	upregulation	correct prediction	-	b3319	rplD	Translation, ribosomal structure and biogenesis	1.99169	upregulation	correct prediction	-	b3783	rho	Transcription	1.32622	upregulation	correct prediction	-	b3317	rplB	Translation, ribosomal structure and biogenesis	1.40061	upregulation	correct prediction	-	b0168	map	Translation, ribosomal structure and biogenesis	1.08979	upregulation	-						b1778	msrB	Methionine Metabolism	-
b1730			-2.31084	downregulation	not present in model	-	b3850	hemG	Cofactor and Prosthetic Group Biosynthesis	1.83235	upregulation	correct prediction	-	b3320	rplC	Translation, ribosomal structure and biogenesis	1.68331	upregulation	correct prediction	-	b3807	cyaY	Other	1.06863	upregulation	correct prediction	-	b3318	rplW	Translation, ribosomal structure and biogenesis	1.56831	upregulation	correct prediction	-	b0169	rpsB	Translation, ribosomal structure and biogenesis	1.00257	upregulation	-						b1801	yeaV	Transport Inner Membrane	-
b1760			-1.13938	downregulation	not present in model	-	b3983	rplK	Translation, ribosomal structure and biogenesis	1.72636	upregulation	correct prediction	-	b3321	rpsJ	Translation, ribosomal structure and biogenesis	2.2739	upregulation	correct prediction	-	b3829	metE	Methionine Metabolism	1.56503	upregulation	correct prediction	-	b3319	rplD	Translation, ribosomal structure and biogenesis	1.51974	upregulation	correct prediction	-	b0166	dapD	Threonine and Lysine Metabolism	1.01281	upregulation	-						b1818	manY	Transport Inner Membrane	-
b1842			-1.29719	downregulation	not present in model	-	b3984	rplA	Translation, ribosomal structure and biogenesis	1.67278	upregulation	correct prediction	-	b3339	tufA	Translation, ribosomal structure and biogenesis	1.97858	upregulation	correct prediction	-	b3941	metF	Folate Metabolism	1.65053	upregulation	correct prediction	-	b3320	rplC	Translation, ribosomal structure and biogenesis	1.51878	upregulation	correct prediction	-	b4407	thiS	Other	1.00223	upregulation	-						b1819	manZ	Transport Inner Membrane	-
b2819			-1.23622	downregulation	not present in model	-	b3985	rplJ	Translation, ribosomal structure and biogenesis	1.29777	upregulation	correct prediction	-	b3341	rpsG	Translation, ribosomal structure and biogenesis	1.89235	upregulation	correct prediction	-	b3981	secE	Intracellular trafficking, secretion, and vesicular transport	1.76568	upregulation	correct prediction	-	b3321	rpsJ	Translation, ribosomal structure and biogenesis	1.88718	upregulation	correct prediction	-	b3368	cysG	Cofactor and Prosthetic Group Biosynthesis	1.02279	upregulation	-						b1854	pykA	Glycolysis/Gluconeogenesis	-
b2940			-1.48336	downregulation	not present in model	-	b3986	rplL	Translation, ribosomal structure and biogenesis	1.46107	upregulation	correct prediction	-	b3342	rpsL	Translation, ribosomal structure and biogenesis	1.87628	upregulation	correct prediction	-	b3982	nusG	Transcription	1.42415	upregulation	correct prediction	-	b3339	tufA	Translation, ribosomal structure and biogenesis	1.18006	upregulation	correct prediction	-	b2835	lplT	Transport Inner Membrane	1.01381	upregulation	-						b1901	araF	Transport Inner Membrane	-
b3039			-1.39202	downregulation	not present in model	-	b3991	thiG	Cofactor and Prosthetic Group Biosynthesis	1.536	upregulation	correct prediction	-	b3500	gor	Cofactor and Prosthetic Group Biosynthesis	1.10893	upregulation	correct prediction	-	b3983	rplK	Translation, ribosomal structure and biogenesis	1.76702	upregulation	correct prediction	-	b3341	rpsG	Translation, ribosomal structure and biogenesis	1.66859	upregulation	correct prediction	-	b2836	aas	Glycerophospholipid Metabolism	1.04249	upregulation	-						b1919	dcyD	Cysteine Metabolism	-
b3180			-1.01253	downregulation	not present in model	-	b3992	thiF	Other	1.40665	upregulation	correct prediction	-	b3609	secB	Intracellular trafficking, secretion, and vesicular transport	1.94499	upregulation	correct prediction	-	b3984	rplA	Translation, ribosomal structure and biogenesis	2.17957	upregulation	correct prediction	-	b3342	rpsL	Translation, ribosomal structure and biogenesis	1.62907	upregulation	correct prediction	-	b2838	lysA	Threonine and Lysine Metabolism	1.01273	upregulation	-						b2034	wbbI	Lipopolysaccharide Biosynthesis / Recycling	-
b3264			-1.5839	downregulation	not present in model	-	b3994	thiC	Cofactor and Prosthetic Group Biosynthesis	1.62835	upregulation	correct prediction	-	b3637	rpmB	Translation, ribosomal structure and biogenesis	1.95622	upregulation	correct prediction	-	b3985	rplJ	Translation, ribosomal structure and biogenesis	2.1838	upregulation	correct prediction	-	b3433	asd	Threonine and Lysine Metabolism	1.39466	upregulation	correct prediction	-	b3185	rpmA	Translation, ribosomal structure and biogenesis	1.00257	upregulation	-						b2039	rfbA	Cell Envelope Biosynthesis	-
b3775			-1.79544	downregulation	not present in model	-	b4014	aceB	Anaplerotic Reactions	1.21685	upregulation	correct prediction	-	b3729	glmS	Cell Envelope Biosynthesis	1.08686	upregulation	correct prediction	-	b3986	rplL	Translation, ribosomal structure and biogenesis	2.1967	upregulation	correct prediction	-	b3500	gor	Cofactor and Prosthetic Group Biosynthesis	1.52615	upregulation	correct prediction	-	b3296	rpsD	Translation, ribosomal structure and biogenesis	1.00257	upregulation	-						b2093	gatB	Transport Inner Membrane	-
b3827			-1.49957	downregulation	not present in model	-	b4015	aceA	Anaplerotic Reactions	1.61593	upregulation	correct prediction	-	b3783	rho	Transcription	2.09461	upregulation	correct prediction	-	b4015	aceA	Anaplerotic Reactions	1.58962	upregulation	correct prediction	-	b3637	rpmB	Translation, ribosomal structure and biogenesis	2.53177	upregulation	correct prediction	-	b3295	rpoA	Transcription	0.974363	downregulation	-						b2094	gatA	Transport Inner Membrane	-
b3830			-1.27875	downregulation	not present in model	-	b4024	lysC	Threonine and Lysine Metabolism	2.31674	upregulation	correct prediction	-	b3829	metE	Methionine Metabolism	1.39699	upregulation	correct prediction	-	b4024	lysC	Threonine and Lysine Metabolism	1.9493	upregulation	correct prediction	-	b3730	glmU	Cell Envelope Biosynthesis	1.22898	upregulation	correct prediction	-	b2943	galP	Transport Inner Membrane	0.990288	downregulation	-						b2095	gatZ	Alternate Carbon Metabolism	-
b4493			-1.37915	downregulation	not present in model	-	b4200	rpsF	Translation, ribosomal structure and biogenesis	1.38565	upregulation	correct prediction	-	b3981	secE	Intracellular trafficking, secretion, and vesicular transport	1.89428	upregulation	correct prediction	-	b4200	rpsF	Translation, ribosomal structure and biogenesis	2.13689	upregulation	correct prediction	-	b3781	trxA	Methionine Metabolism	1.1627	upregulation	correct prediction	-	b3294	rplQ	Translation, ribosomal structure and biogenesis	1.00257	upregulation	-						b2096	gatY	Alternate Carbon Metabolism	-
b4512			-1.03927	downregulation	not present in model	-	b4203	rplI	Translation, ribosomal structure and biogenesis	1.69813	upregulation	correct prediction	-	b3982	nusG	Transcription	1.50767	upregulation	correct prediction	-	b4202	rpsR	Translation, ribosomal structure and biogenesis	2.2425	upregulation	correct prediction	-	b3941	metF	Folate Metabolism	1.37219	upregulation	correct prediction	-	b1713	pheT	Translation, ribosomal structure and biogenesis	1.01311	upregulation	-						b2128	yehW	Transport Inner Membrane	-
b4703			-2.09792	downregulation	not present in model	-	b0049	apaH	Nucleotide Salvage Pathway	-1.94104	downregulation	inactive in model	-	b3983	rplK	Translation, ribosomal structure and biogenesis	1.99016	upregulation	correct prediction	-	b4203	rplI	Translation, ribosomal structure and biogenesis	1.99815	upregulation	correct prediction	-	b3981	secE	Intracellular trafficking, secretion, and vesicular transport	2.22481	upregulation	correct prediction	-	b1714	pheS	Translation, ribosomal structure and biogenesis	1.01311	upregulation	-						b2134	pbpG	Murein Recycling	-
b0178			1.71326	upregulation	not present in model	-	b0066	thiQ	Transport Inner Membrane	-1.29718	downregulation	inactive in model	-	b3984	rplA	Translation, ribosomal structure and biogenesis	2.04288	upregulation	correct prediction	-	b0038	caiB	Oxidative Phosphorylation	-2.11055	downregulation	inactive in model	-	b3982	nusG	Transcription	1.60735	upregulation	correct prediction	-	b1716	rplT	Translation, ribosomal structure and biogenesis	1.00257	upregulation	-						b2148	mglC	Transport Inner Membrane	-
b0288			1.36073	upregulation	not present in model	-	b0067	thiP	Transport Inner Membrane	-2.83439	downregulation	inactive in model	-	b3985	rplJ	Translation, ribosomal structure and biogenesis	1.72869	upregulation	correct prediction	-	b0040	caiT	Transport Inner Membrane	-2.07604	downregulation	inactive in model	-	b3983	rplK	Translation, ribosomal structure and biogenesis	1.56514	upregulation	correct prediction	-	b1717	rpmI	Translation, ribosomal structure and biogenesis	1.00257	upregulation	-						b2149	mglA	Transport Inner Membrane	-
b0525			2.04956	upregulation	not present in model	-	b0241	phoE	Transport Outer Membrane Porin	-2.88753	downregulation	inactive in model	-	b3986	rplL	Translation, ribosomal structure and biogenesis	1.86872	upregulation	correct prediction	-	b0307	ykgF	Other	-2.17713	downregulation	inactive in model	-	b3984	rplA	Translation, ribosomal structure and biogenesis	1.51965	upregulation	correct prediction	-	b1718	infC	Translation, ribosomal structure and biogenesis	1.00241	upregulation	-						b2154	yeiG	Cofactor and Prosthetic Group Biosynthesis	-
b0565			2.08174	upregulation	not present in model	-	b0347	mhpA	Alternate Carbon Metabolism	-2.7598	downregulation	inactive in model	-	b4014	aceB	Anaplerotic Reactions	1.05747	upregulation	correct prediction	-	b0344	lacZ	Alternate Carbon Metabolism	-1.51093	downregulation	inactive in model	-	b3985	rplJ	Translation, ribosomal structure and biogenesis	1.323	upregulation	correct prediction	-	b1719	thrS	Translation, ribosomal structure and biogenesis	1.02502	upregulation	-						b2156	lysP	Transport Inner Membrane	-
b0683			2.40253	upregulation	not present in model	-	b0459	maa	Alternate Carbon Metabolism	-1.62714	downregulation	inactive in model	-	b4015	aceA	Anaplerotic Reactions	1.41627	upregulation	correct prediction	-	b0347	mhpA	Alternate Carbon Metabolism	-2.97195	downregulation	inactive in model	-	b3986	rplL	Translation, ribosomal structure and biogenesis	1.57697	upregulation	correct prediction	-	b2763	cysI	Cofactor and Prosthetic Group Biosynthesis	1.01673	upregulation	-						b2168	fruK	Alternate Carbon Metabolism	-
b0814			3.02758	upregulation	not present in model	-	b0517	allD	Alternate Carbon Metabolism	-2.5036	downregulation	inactive in model	-	b4024	lysC	Threonine and Lysine Metabolism	1.62622	upregulation	correct prediction	-	b0352	mhpE	Alternate Carbon Metabolism	-2.99199	downregulation	inactive in model	-	b4013	metA	Methionine Metabolism	1.33369	upregulation	correct prediction	-	b0928	aspC	Tyrosine Tryptophan and Phenylalanine Metabolism	1.00413	upregulation	-						b2215	ompC	Transport Outer Membrane Porin	-
b0882			1.22865	upregulation	not present in model	-	b0521	ybcF	Other	-2.87881	downregulation	inactive in model	-	b4143	groL	Posttranslational modification, protein turnover, chaperones	1.19903	upregulation	correct prediction	-	b0446	cof	Cofactor and Prosthetic Group Biosynthesis	-2.27538	downregulation	inactive in model	-	b4015	aceA	Anaplerotic Reactions	1.25311	upregulation	correct prediction	-	b0628	lipA	Other	1.09111	upregulation	-						b2221	atoD	Alternate Carbon Metabolism	-
b0889			1.84495	upregulation	not present in model	-	b0678	nagB	Alternate Carbon Metabolism	-1.03758	downregulation	inactive in model	-	b4200	rpsF	Translation, ribosomal structure and biogenesis	2.02753	upregulation	correct prediction	-	b0511	ybbW	Transport Inner Membrane	-4.08967	downregulation	inactive in model	-	b4024	lysC	Threonine and Lysine Metabolism	2.24623	upregulation	correct prediction	-	b3829	metE	Methionine Metabolism	1.18745	upregulation	-						b2240	glpT	Transport Inner Membrane	-
b1082			1.72011	upregulation	not present in model	-	b0765	modC	Inorganic Ion Transport and Metabolism	-1.57816	downregulation	inactive in model	-	b4202	rpsR	Translation, ribosomal structure and biogenesis	1.84067	upregulation	correct prediction	-	b0697	kdpB	Inorganic Ion Transport and Metabolism	-3.0054	downregulation	inactive in model	-	b4200	rpsF	Translation, ribosomal structure and biogenesis	1.57931	upregulation	correct prediction	-	b0674	asnB	Alanine and Aspartate Metabolism	1.0379	upregulation	-						b2241	glpA	Oxidative Phosphorylation	-
b1088			1.73598	upregulation	not present in model	-	b0936	ssuA	Transport Inner Membrane	-2.89871	downregulation	inactive in model	-	b4203	rplI	Translation, ribosomal structure and biogenesis	2.21385	upregulation	correct prediction	-	b0731	mngA	Transport Inner Membrane	-2.52631	downregulation	inactive in model	-	b4202	rpsR	Translation, ribosomal structure and biogenesis	1.58106	upregulation	correct prediction	-	b0369	hemB	Cofactor and Prosthetic Group Biosynthesis	1.05928	upregulation	-						b2253	arnB	Lipopolysaccharide Biosynthesis / Recycling	-
b1237			1.65292	upregulation	not present in model	-	b1009	rutD	Nucleotide Salvage Pathway	-2.35942	downregulation	inactive in model	-	b2255	arnA	Lipopolysaccharide Biosynthesis / Recycling	-1.35726	downregulation	inactive in model	-	b0871	poxB	Oxidative Phosphorylation	-1.90202	downregulation	inactive in model	-	b4203	rplI	Translation, ribosomal structure and biogenesis	1.67773	upregulation	correct prediction	-	b0109	nadC	Cofactor and Prosthetic Group Biosynthesis	1.01371	upregulation	-						b2255	arnA	Lipopolysaccharide Biosynthesis / Recycling	-
b1888			1.44233	upregulation	not present in model	-	b1197	treA	Alternate Carbon Metabolism	-2.00262	downregulation	inactive in model	-	b2492	focB	Transport Inner Membrane	-1.064	downregulation	inactive in model	-	b0973	hyaB	Oxidative Phosphorylation	-1.65379	downregulation	inactive in model	-	b4384	deoD	Nucleotide Salvage Pathway	2.07623	upregulation	correct prediction	-	b0103	coaE	Cofactor and Prosthetic Group Biosynthesis	1.01391	upregulation	-						b2264	menD	Cofactor and Prosthetic Group Biosynthesis	-
b1923			1.26198	upregulation	not present in model	-	b1270	btuR	Cofactor and Prosthetic Group Biosynthesis	-1.52151	downregulation	inactive in model	-	b3127	garP	Transport Inner Membrane	-1.9717	downregulation	inactive in model	-	b0997	torA	Oxidative Phosphorylation	-2.23261	downregulation	inactive in model	-	b0037	caiC	Oxidative Phosphorylation	-1.50296	downregulation	inactive in model	-	b2436	hemF	Cofactor and Prosthetic Group Biosynthesis	1.08106	upregulation	-						b2265	menF	Cofactor and Prosthetic Group Biosynthesis	-
b3163			1.69303	upregulation	not present in model	-	b1386	tynA	Nitrogen Metabolism	-1.12462	downregulation	inactive in model	-	b3477	nikB	Inorganic Ion Transport and Metabolism	-2.69375	downregulation	inactive in model	-	b1197	treA	Alternate Carbon Metabolism	-1.74626	downregulation	inactive in model	-	b0049	apaH	Nucleotide Salvage Pathway	-1.08788	downregulation	inactive in model	-	b2276	nuoN	Oxidative Phosphorylation	1.06072	upregulation	-						b2291	yfbR	Nucleotide Salvage Pathway	-
b3178			1.36483	upregulation	not present in model	-	b1492	gadC	Transport Inner Membrane	-1.23546	downregulation	inactive in model	-	b3575	yiaK	Alternate Carbon Metabolism	-2.80615	downregulation	inactive in model	-	b1387	paaZ	Alternate Carbon Metabolism	-2.22897	downregulation	inactive in model	-	b0494	tesA	Glycerophospholipid Metabolism	-1.44712	downregulation	inactive in model	-	b2277	nuoM	Oxidative Phosphorylation	1.06072	upregulation	-						b2296	ackA	Pyruvate Metabolism	-
b4201			1.31913	upregulation	not present in model	-	b1801	yeaV	Transport Inner Membrane	-1.63916	downregulation	inactive in model	-	b4033	malF	Transport Inner Membrane	-1.9116	downregulation	inactive in model	-	b1394	paaG	Alternate Carbon Metabolism	-5.48466	downregulation	inactive in model	-	b0516	allC	Alternate Carbon Metabolism	-2.519	downregulation	inactive in model	-	b2278	nuoL	Oxidative Phosphorylation	1.06072	upregulation	-						b2309	hisJ	Transport Inner Membrane	-
b4314			1.90411	upregulation	not present in model	-	b2149	mglA	Transport Inner Membrane	-3.04409	downregulation	inactive in model	-	b0002	thrA	Threonine and Lysine Metabolism	1.61041	upregulation	inactive in model	-	b1395	paaH	Alternate Carbon Metabolism	-2.18087	downregulation	inactive in model	-	b2148	mglC	Transport Inner Membrane	-3.2473	downregulation	inactive in model	-	b2279	nuoK	Oxidative Phosphorylation	1.06072	upregulation	-						b2373	oxc	Alternate Carbon Metabolism	-
							b2221	atoD	Alternate Carbon Metabolism	-2.02756	downregulation	inactive in model	-	b0008	talB	Pentose Phosphate Pathway	1.46388	upregulation	inactive in model	-	b1467	narY	Oxidative Phosphorylation	-2.9823	downregulation	inactive in model	-	b2154	yeiG	Cofactor and Prosthetic Group Biosynthesis	-1.32519	downregulation	inactive in model	-	b3738	atpB	Oxidative Phosphorylation	0.150241	downregulation	-						b2421	cysM	Cysteine Metabolism	-
							b2253	arnB	Lipopolysaccharide Biosynthesis / Recycling	-1.28119	downregulation	inactive in model	-	b0118	acnB	Alternate Carbon Metabolism	2.00839	upregulation	inactive in model	-	b1474	fdnG	Oxidative Phosphorylation	-2.13886	downregulation	inactive in model	-	b2240	glpT	Transport Inner Membrane	-2.47859	downregulation	inactive in model	-	b3734	atpA	Oxidative Phosphorylation	0.150241	downregulation	-						b2422	cysA	Inorganic Ion Transport and Metabolism	-
							b2787	gudD	Alternate Carbon Metabolism	-1.52543	downregulation	inactive in model	-	b0197	metQ	Transport Inner Membrane	1.7674	upregulation	inactive in model	-	b1489	dosP	Nucleotide Salvage Pathway	-1.74039	downregulation	inactive in model	-	b3564	xylB	Cofactor and Prosthetic Group Biosynthesis	-2.64969	downregulation	inactive in model	-	b3735	atpH	Oxidative Phosphorylation	0.150241	downregulation	-						b2425	cysP	Inorganic Ion Transport and Metabolism	-
							b2803	fucK	Alternate Carbon Metabolism	-1.72193	downregulation	inactive in model	-	b0237	pepD	Arginine and Proline Metabolism	1.5335	upregulation	inactive in model	-	b1589	ynfG	Oxidative Phosphorylation	-5.48628	downregulation	inactive in model	-	b3708	tnaA	Tyrosine Tryptophan and Phenylalanine Metabolism	-2.29415	downregulation	inactive in model	-	b3736	atpF	Oxidative Phosphorylation	0.150241	downregulation	-						b2492	focB	Transport Inner Membrane	-
							b2841	araE	Transport Inner Membrane	-1.88014	downregulation	inactive in model	-	b0273	argF	Arginine and Proline Metabolism	2.02794	upregulation	inactive in model	-	b1746	astD	Arginine and Proline Metabolism	-2.75777	downregulation	inactive in model	-	b0008	talB	Pentose Phosphate Pathway	1.4369	upregulation	inactive in model	-	b3737	atpE	Oxidative Phosphorylation	0.150241	downregulation	-						b2578	eamB	Transport Inner Membrane	-
							b2965	speC	Arginine and Proline Metabolism	-1.39115	downregulation	inactive in model	-	b0572	cusC	Inorganic Ion Transport and Metabolism	2.0577	upregulation	inactive in model	-	b1901	araF	Transport Inner Membrane	-3.04	downregulation	inactive in model	-	b0118	acnB	Alternate Carbon Metabolism	2.09947	upregulation	inactive in model	-	b3730	glmU	Cell Envelope Biosynthesis	1.01368	upregulation	-						b2579	grcA	Alternate Carbon Metabolism	-
							b2975	glcA	Transport Inner Membrane	-2.05902	downregulation	inactive in model	-	b0573	cusF	Inorganic Ion Transport and Metabolism	2.40348	upregulation	inactive in model	-	b2148	mglC	Transport Inner Membrane	-2.34578	downregulation	inactive in model	-	b0171	pyrH	Nucleotide Salvage Pathway	2.47891	upregulation	inactive in model	-	b3731	atpC	Oxidative Phosphorylation	0.150241	downregulation	-						b2587	kgtP	Transport Inner Membrane	-
							b3063	ttdT	Transport Inner Membrane	-1.72266	downregulation	inactive in model	-	b0575	cusA	Inorganic Ion Transport and Metabolism	1.58575	upregulation	inactive in model	-	b2241	glpA	Oxidative Phosphorylation	-2.84019	downregulation	inactive in model	-	b0197	metQ	Transport Inner Membrane	1.61466	upregulation	inactive in model	-	b3732	atpD	Oxidative Phosphorylation	0.150241	downregulation	-						b2688	gshA	Cofactor and Prosthetic Group Biosynthesis	-
							b3137	kbaY	Alternate Carbon Metabolism	-1.91022	downregulation	inactive in model	-	b0754	aroG	Tyrosine Tryptophan and Phenylalanine Metabolism	1.47217	upregulation	inactive in model	-	b2264	menD	Cofactor and Prosthetic Group Biosynthesis	-2.31619	downregulation	inactive in model	-	b0237	pepD	Arginine and Proline Metabolism	1.59505	upregulation	inactive in model	-	b3733	atpG	Oxidative Phosphorylation	0.150241	downregulation	-						b2787	gudD	Alternate Carbon Metabolism	-
							b3370	frlA	Transport Inner Membrane	-1.31117	downregulation	inactive in model	-	b0755	gpmA	Glycolysis/Gluconeogenesis	1.5492	upregulation	inactive in model	-	b2373	oxc	Alternate Carbon Metabolism	-1.83137	downregulation	inactive in model	-	b0469	apt	Nucleotide Salvage Pathway	2.20999	upregulation	inactive in model	-	b0642	leuS	Translation, ribosomal structure and biogenesis	0.99533	downregulation	-						b2803	fucK	Alternate Carbon Metabolism	-
							b3396	mrcA	Murein Biosynthesis	-1.24034	downregulation	inactive in model	-	b0828	iaaA	Alanine and Aspartate Metabolism	2.5995	upregulation	inactive in model	-	b2841	araE	Transport Inner Membrane	-2.82875	downregulation	inactive in model	-	b0572	cusC	Inorganic Ion Transport and Metabolism	1.98577	upregulation	inactive in model	-	b2465	tktB	Pentose Phosphate Pathway	1.01002	upregulation	-						b2841	araE	Transport Inner Membrane	-
							b3426	glpD	Oxidative Phosphorylation	-1.28575	downregulation	inactive in model	-	b0903	pflB	Alternate Carbon Metabolism	1.4506	upregulation	inactive in model	-	b2930	yggF	Glycolysis/Gluconeogenesis	-3.44428	downregulation	inactive in model	-	b0573	cusF	Inorganic Ion Transport and Metabolism	2.50112	upregulation	inactive in model	-	b3846	fadB	Membrane Lipid Metabolism	0.339105	downregulation	-						b2914	rpiA	Pentose Phosphate Pathway	-
							b3566	xylF	Transport Inner Membrane	-3.45696	downregulation	inactive in model	-	b0929	ompF	Transport Outer Membrane Porin	1.14099	upregulation	inactive in model	-	b2987	pitB	Inorganic Ion Transport and Metabolism	-2.75853	downregulation	inactive in model	-	b0574	cusB	Inorganic Ion Transport and Metabolism	2.564	upregulation	inactive in model	-	b3844	fre	Cofactor and Prosthetic Group Biosynthesis	1.10803	upregulation	-						b2930	yggF	Glycolysis/Gluconeogenesis	-
							b3567	xylG	Transport Inner Membrane	-1.87083	downregulation	inactive in model	-	b0957	ompA	Transport Outer Membrane Porin	1.57671	upregulation	inactive in model	-	b3124	garK	Glycine and Serine Metabolism	-2.63829	downregulation	inactive in model	-	b0575	cusA	Inorganic Ion Transport and Metabolism	1.89093	upregulation	inactive in model	-	b1344	ttcA	Translation, ribosomal structure and biogenesis	1.04808	upregulation	-						b2935	tktA	Pentose Phosphate Pathway	-
							b3580	lyxK	Alternate Carbon Metabolism	-2.81475	downregulation	inactive in model	-	b1095	fabF	Other	1.78068	upregulation	inactive in model	-	b3222	nanK	Alternate Carbon Metabolism	-5.00618	downregulation	inactive in model	-	b0655	gltI	Transport Inner Membrane	1.48095	upregulation	inactive in model	-	b1693	aroD	Tyrosine Tryptophan and Phenylalanine Metabolism	1.01002	upregulation	-						b2938	speA	Arginine and Proline Metabolism	-
							b3679	yidK	Transport Inner Membrane	-1.54083	downregulation	inactive in model	-	b1193	emtA	Murein Recycling	1.53835	upregulation	inactive in model	-	b3224	nanT	Transport Inner Membrane	-2.12963	downregulation	inactive in model	-	b0733	cydA	Oxidative Phosphorylation	2.71118	upregulation	inactive in model	-	b1692	ydiB	Tyrosine Tryptophan and Phenylalanine Metabolism	1.01002	upregulation	-						b2965	speC	Arginine and Proline Metabolism	-
							b3722	bglF	Transport Inner Membrane	-1.15013	downregulation	inactive in model	-	b1247	oppF	Murein Recycling	1.59315	upregulation	inactive in model	-	b3417	malP	Alternate Carbon Metabolism	-1.25029	downregulation	inactive in model	-	b0754	aroG	Tyrosine Tryptophan and Phenylalanine Metabolism	1.54542	upregulation	inactive in model	-	b2417	crr	Transport Inner Membrane	1.02238	upregulation	-						b2975	glcA	Transport Inner Membrane	-
							b3902	rhaD	Alternate Carbon Metabolism	-2.49049	downregulation	inactive in model	-	b1286	rnb	Transcription	1.41845	upregulation	inactive in model	-	b3453	ugpB	Transport Inner Membrane	-2.42211	downregulation	inactive in model	-	b0755	gpmA	Glycolysis/Gluconeogenesis	2.00814	upregulation	inactive in model	-	b1835	rsmF	Translation, ribosomal structure and biogenesis	1.00854	upregulation	-						b2987	pitB	Inorganic Ion Transport and Metabolism	-
							b4088	alsB	Transport Inner Membrane	-2.80948	downregulation	inactive in model	-	b1602	pntB	Oxidative Phosphorylation	1.77011	upregulation	inactive in model	-	b3568	xylH	Transport Inner Membrane	-1.32743	downregulation	inactive in model	-	b0828	iaaA	Alanine and Aspartate Metabolism	1.7276	upregulation	inactive in model	-	b3475	acpT	Other	1.04219	upregulation	-						b3005	exbD	Transport Outer Membrane	-
							b4132	cadB	Transport Inner Membrane	-2.1149	downregulation	inactive in model	-	b1603	pntA	Oxidative Phosphorylation	1.72615	upregulation	inactive in model	-	b3579	yiaO	Transport Inner Membrane	-2.3808	downregulation	inactive in model	-	b0863	artI	Transport Inner Membrane	2.09702	upregulation	inactive in model	-	b3470	tusA	Posttranslational modification, protein turnover, chaperones	1.01131	upregulation	-						b3006	exbB	Transport Outer Membrane	-
							b4240	treB	Transport Inner Membrane	-1.67014	downregulation	inactive in model	-	b1702	ppsA	Glycolysis/Gluconeogenesis	1.41957	upregulation	inactive in model	-	b3580	lyxK	Alternate Carbon Metabolism	-2.45442	downregulation	inactive in model	-	b0903	pflB	Alternate Carbon Metabolism	2.56606	upregulation	inactive in model	-	b2874	yqeA	Other	0.985108	downregulation	-						b3008	metC	Cysteine Metabolism	-
							b4460	araH	Transport Inner Membrane	-1.16338	downregulation	inactive in model	-	b1778	msrB	Methionine Metabolism	2.62359	upregulation	inactive in model	-	b3588	aldB	Alternate Carbon Metabolism	-2.08813	downregulation	inactive in model	-	b0954	fabA	Other	1.02767	upregulation	inactive in model	-	b3636	rpmG	Translation, ribosomal structure and biogenesis	1.00257	upregulation	-						b3063	ttdT	Transport Inner Membrane	-
							b4476	gntU	Transport Inner Membrane	-1.14276	downregulation	inactive in model	-	b1819	manZ	Transport Inner Membrane	1.28815	upregulation	inactive in model	-	b3590	selB	Translation, ribosomal structure and biogenesis	-1.66914	downregulation	inactive in model	-	b0957	ompA	Transport Outer Membrane Porin	1.85222	upregulation	inactive in model	-	b2251	nudI	Nucleotide Salvage Pathway	1.00846	upregulation	-						b3124	garK	Glycine and Serine Metabolism	-
							b0002	thrA	Threonine and Lysine Metabolism	1.79443	upregulation	inactive in model	-	b2095	gatZ	Alternate Carbon Metabolism	2.3002	upregulation	inactive in model	-	b3599	mtlA	Transport Inner Membrane	-1.26555	downregulation	inactive in model	-	b1090	plsX	Glycerophospholipid Metabolism	1.50688	upregulation	inactive in model	-	b0807	rlmF	Translation, ribosomal structure and biogenesis	1.00854	upregulation	-						b3127	garP	Transport Inner Membrane	-
							b0008	talB	Pentose Phosphate Pathway	1.83085	upregulation	inactive in model	-	b2096	gatY	Alternate Carbon Metabolism	2.48606	upregulation	inactive in model	-	b3708	tnaA	Tyrosine Tryptophan and Phenylalanine Metabolism	-2.1357	downregulation	inactive in model	-	b1095	fabF	Other	1.3335	upregulation	inactive in model	-	b4129	lysU	Nucleotide Salvage Pathway	1.01275	upregulation	-						b3137	kbaY	Alternate Carbon Metabolism	-
							b0118	acnB	Alternate Carbon Metabolism	2.04258	upregulation	inactive in model	-	b2156	lysP	Transport Inner Membrane	1.78744	upregulation	inactive in model	-	b3709	tnaB	Transport Inner Membrane	-1.52841	downregulation	inactive in model	-	b1241	adhE	Pyruvate Metabolism	1.55147	upregulation	inactive in model	-	b0661	miaB	Translation, ribosomal structure and biogenesis	1.02767	upregulation	-						b3212	gltB	Glutamate Metabolism	-
							b0123	cueO	Inorganic Ion Transport and Metabolism	2.71597	upregulation	inactive in model	-	b2215	ompC	Transport Outer Membrane Porin	5.26336	upregulation	inactive in model	-	b3793	wzyE	Lipopolysaccharide Biosynthesis / Recycling	-1.87857	downregulation	inactive in model	-	b1243	oppA	Murein Recycling	1.58584	upregulation	inactive in model	-	b2400	gltX	Translation, ribosomal structure and biogenesis	1.00222	upregulation	-						b3213	gltD	Glutamate Metabolism	-
							b0124	gcd	Oxidative Phosphorylation	1.02167	upregulation	inactive in model	-	b2309	hisJ	Transport Inner Membrane	2.08114	upregulation	inactive in model	-	b3882	yihU	Arginine and Proline Metabolism	-2.04477	downregulation	inactive in model	-	b1444	patD	Arginine and Proline Metabolism	1.14987	upregulation	inactive in model	-	b3312	rpmC	Translation, ribosomal structure and biogenesis	1.00257	upregulation	-						b3222	nanK	Alternate Carbon Metabolism	-
							b0150	fhuA	Transport Outer Membrane	1.60695	upregulation	inactive in model	-	b2422	cysA	Inorganic Ion Transport and Metabolism	1.68354	upregulation	inactive in model	-	b3902	rhaD	Alternate Carbon Metabolism	-2.31433	downregulation	inactive in model	-	b1483	ddpF	Transport Inner Membrane	1.42636	upregulation	inactive in model	-	b3313	rplP	Translation, ribosomal structure and biogenesis	1.00257	upregulation	-						b3224	nanT	Transport Inner Membrane	-
							b0151	fhuC	Transport Inner Membrane	2.34519	upregulation	inactive in model	-	b2425	cysP	Inorganic Ion Transport and Metabolism	1.92583	upregulation	inactive in model	-	b3907	rhaT	Transport Inner Membrane	-2.84768	downregulation	inactive in model	-	b1539	ydfG	Nucleotide Salvage Pathway	1.38412	upregulation	inactive in model	-	b3310	rplN	Translation, ribosomal structure and biogenesis	1.00257	upregulation	-						b3365	nirB	Oxidative Phosphorylation	-
							b0197	metQ	Transport Inner Membrane	1.23119	upregulation	inactive in model	-	b2578	eamB	Transport Inner Membrane	2.36587	upregulation	inactive in model	-	b4035	malK	Transport Inner Membrane	-2.68038	downregulation	inactive in model	-	b1592	clcB	Inorganic Ion Transport and Metabolism	2.04429	upregulation	inactive in model	-	b3311	rpsQ	Translation, ribosomal structure and biogenesis	1.00257	upregulation	-						b3370	frlA	Transport Inner Membrane	-
							b0273	argF	Arginine and Proline Metabolism	2.00891	upregulation	inactive in model	-	b2579	grcA	Alternate Carbon Metabolism	3.34526	upregulation	inactive in model	-	b4154	frdA	Citric Acid Cycle	-1.39645	downregulation	inactive in model	-	b1602	pntB	Oxidative Phosphorylation	1.70777	upregulation	inactive in model	-	b3316	rpsS	Translation, ribosomal structure and biogenesis	1.00257	upregulation	-						b3396	mrcA	Murein Biosynthesis	-
							b0337	codA	Nucleotide Salvage Pathway	1.3644	upregulation	inactive in model	-	b2587	kgtP	Transport Inner Membrane	1.82379	upregulation	inactive in model	-	b4192	ulaG	Alternate Carbon Metabolism	-2.18398	downregulation	inactive in model	-	b1603	pntA	Oxidative Phosphorylation	1.33561	upregulation	inactive in model	-	b3317	rplB	Translation, ribosomal structure and biogenesis	1.00257	upregulation	-						b3403	pck	Anaplerotic Reactions	-
							b0401	brnQ	Transport Inner Membrane	1.44173	upregulation	inactive in model	-	b2688	gshA	Cofactor and Prosthetic Group Biosynthesis	1.3782	upregulation	inactive in model	-	b4193	ulaA	Transport Inner Membrane	-1.56441	downregulation	inactive in model	-	b1651	gloA	Methylglyoxal Metabolism	4.58699	upregulation	inactive in model	-	b3314	rpsC	Translation, ribosomal structure and biogenesis	1.00257	upregulation	-						b3409	feoB	Inorganic Ion Transport and Metabolism	-
							b0451	amtB	Inorganic Ion Transport and Metabolism	1.30034	upregulation	inactive in model	-	b2914	rpiA	Pentose Phosphate Pathway	1.80513	upregulation	inactive in model	-	b4227	ytfQ	Transport Inner Membrane	-2.4988	downregulation	inactive in model	-	b1656	sodB	Other	1.22911	upregulation	inactive in model	-	b3315	rplV	Translation, ribosomal structure and biogenesis	1.00257	upregulation	-						b3417	malP	Alternate Carbon Metabolism	-
							b0484	copA	Inorganic Ion Transport and Metabolism	2.27419	upregulation	inactive in model	-	b2935	tktA	Pentose Phosphate Pathway	1.29783	upregulation	inactive in model	-	b4230	ytfT	Transport Inner Membrane	-3.89656	downregulation	inactive in model	-	b1702	ppsA	Glycolysis/Gluconeogenesis	1.34613	upregulation	inactive in model	-	b3318	rplW	Translation, ribosomal structure and biogenesis	1.00257	upregulation	-						b3426	glpD	Oxidative Phosphorylation	-
							b0572	cusC	Inorganic Ion Transport and Metabolism	3.47363	upregulation	inactive in model	-	b2938	speA	Arginine and Proline Metabolism	1.66386	upregulation	inactive in model	-	b4474	frlC	Alternate Carbon Metabolism	-2.69237	downregulation	inactive in model	-	b1818	manY	Transport Inner Membrane	1.41744	upregulation	inactive in model	-	b3319	rplD	Translation, ribosomal structure and biogenesis	1.00257	upregulation	-						b3453	ugpB	Transport Inner Membrane	-
							b0573	cusF	Inorganic Ion Transport and Metabolism	3.45512	upregulation	inactive in model	-	b3212	gltB	Glutamate Metabolism	1.90132	upregulation	inactive in model	-	b0002	thrA	Threonine and Lysine Metabolism	1.18047	upregulation	inactive in model	-	b1854	pykA	Glycolysis/Gluconeogenesis	1.10709	upregulation	inactive in model	-	b3990	thiH	Other	1.00223	upregulation	-						b3477	nikB	Inorganic Ion Transport and Metabolism	-
							b0574	cusB	Inorganic Ion Transport and Metabolism	2.87304	upregulation	inactive in model	-	b3213	gltD	Glutamate Metabolism	1.34188	upregulation	inactive in model	-	b0008	talB	Pentose Phosphate Pathway	1.48697	upregulation	inactive in model	-	b1919	dcyD	Cysteine Metabolism	1.97261	upregulation	inactive in model	-	b3991	thiG	Cofactor and Prosthetic Group Biosynthesis	1.00223	upregulation	-						b3517	gadA	Glutamate Metabolism	-
							b0575	cusA	Inorganic Ion Transport and Metabolism	1.32527	upregulation	inactive in model	-	b3870	glnA	Glutamate Metabolism	1.59209	upregulation	inactive in model	-	b0118	acnB	Alternate Carbon Metabolism	1.63947	upregulation	inactive in model	-	b2096	gatY	Alternate Carbon Metabolism	1.82857	upregulation	inactive in model	-	b3992	thiF	Other	1.00223	upregulation	-						b3544	dppA	Transport Inner Membrane	-
							b0655	gltI	Transport Inner Membrane	1.36268	upregulation	inactive in model	-	b3908	sodA	Other	1.89684	upregulation	inactive in model	-	b0197	metQ	Transport Inner Membrane	1.66704	upregulation	inactive in model	-	b2156	lysP	Transport Inner Membrane	1.96337	upregulation	inactive in model	-	b2530	iscS	Cofactor and Prosthetic Group Biosynthesis	1.04886	upregulation	-						b3564	xylB	Cofactor and Prosthetic Group Biosynthesis	-
							b0733	cydA	Oxidative Phosphorylation	3.43339	upregulation	inactive in model	-	b3980	tufB	Translation, ribosomal structure and biogenesis	1.91918	upregulation	inactive in model	-	b0572	cusC	Inorganic Ion Transport and Metabolism	1.88178	upregulation	inactive in model	-	b2215	ompC	Transport Outer Membrane Porin	4.9989	upregulation	inactive in model	-	b1812	pabB	Cofactor and Prosthetic Group Biosynthesis	1.01368	upregulation	-						b3566	xylF	Transport Inner Membrane	-
							b0734	cydB	Oxidative Phosphorylation	2.0935	upregulation	inactive in model	-	b4031	xylE	Transport Inner Membrane	1.26982	upregulation	inactive in model	-	b0573	cusF	Inorganic Ion Transport and Metabolism	2.62053	upregulation	inactive in model	-	b2578	eamB	Transport Inner Membrane	3.80898	upregulation	inactive in model	-	b4374	yjjG	Nucleotide Salvage Pathway	1.14594	upregulation	-						b3567	xylG	Transport Inner Membrane	-
							b0754	aroG	Tyrosine Tryptophan and Phenylalanine Metabolism	2.09343	upregulation	inactive in model	-	b4367	fhuF	Inorganic Ion Transport and Metabolism	1.52556	upregulation	inactive in model	-	b0574	cusB	Inorganic Ion Transport and Metabolism	2.0767	upregulation	inactive in model	-	b2579	grcA	Alternate Carbon Metabolism	4.74669	upregulation	inactive in model	-	b4371	rsmC	Translation, ribosomal structure and biogenesis	1.00854	upregulation	-						b3568	xylH	Transport Inner Membrane	-
							b0755	gpmA	Glycolysis/Gluconeogenesis	1.81375	upregulation	inactive in model	-	b0014	dnaK	Posttranslational modification, protein turnover, chaperones	1.25051	upregulation	incorrect prediction	-	b0754	aroG	Tyrosine Tryptophan and Phenylalanine Metabolism	2.19123	upregulation	inactive in model	-	b2587	kgtP	Transport Inner Membrane	2.42186	upregulation	inactive in model	-	b3412	bioH	Other	1.01972	upregulation	-						b3575	yiaK	Alternate Carbon Metabolism	-
							b0781	moaA	Cofactor and Prosthetic Group Biosynthesis	1.60118	upregulation	inactive in model	-	b0015	dnaJ	Posttranslational modification, protein turnover, chaperones	2.18682	upregulation	incorrect prediction	-	b0755	gpmA	Glycolysis/Gluconeogenesis	1.68761	upregulation	inactive in model	-	b2914	rpiA	Pentose Phosphate Pathway	1.69822	upregulation	inactive in model	-	b2232	ubiG	Cofactor and Prosthetic Group Biosynthesis	1.01368	upregulation	-						b3579	yiaO	Transport Inner Membrane	-
							b0811	glnH	Transport Inner Membrane	2.53692	upregulation	inactive in model	-	b0026	ileS	Translation, ribosomal structure and biogenesis	1.63608	upregulation	incorrect prediction	-	b0849	grxA	Cysteine Metabolism	2.41171	upregulation	inactive in model	-	b3212	gltB	Glutamate Metabolism	1.18151	upregulation	inactive in model	-	b4142	groS	Posttranslational modification, protein turnover, chaperones	1.01124	upregulation	-						b3580	lyxK	Alternate Carbon Metabolism	-
							b0849	grxA	Cysteine Metabolism	3.37734	upregulation	inactive in model	-	b0170	tsf	Translation, ribosomal structure and biogenesis	1.45632	upregulation	incorrect prediction	-	b0903	pflB	Alternate Carbon Metabolism	1.3585	upregulation	inactive in model	-	b3544	dppA	Transport Inner Membrane	1.47713	upregulation	inactive in model	-	b4143	groL	Posttranslational modification, protein turnover, chaperones	1.01124	upregulation	-						b3588	aldB	Alternate Carbon Metabolism	-
							b0860	artJ	Transport Inner Membrane	1.32035	upregulation	inactive in model	-	b0522	purK	Purine and Pyrimidine Biosynthesis	1.76493	upregulation	incorrect prediction	-	b0929	ompF	Transport Outer Membrane Porin	1.66231	upregulation	inactive in model	-	b3870	glnA	Glutamate Metabolism	1.55441	upregulation	inactive in model	-	b0684	fldA	Cofactor and Prosthetic Group Biosynthesis	1.14594	upregulation	-						b3590	selB	Translation, ribosomal structure and biogenesis	-
							b0903	pflB	Alternate Carbon Metabolism	3.29185	upregulation	inactive in model	-	b0727	sucB	Citric Acid Cycle	1.66576	upregulation	incorrect prediction	-	b0954	fabA	Other	1.51905	upregulation	inactive in model	-	b3908	sodA	Other	1.56026	upregulation	inactive in model	-	b3084	rlmG	Translation, ribosomal structure and biogenesis	1.00854	upregulation	-						b3599	mtlA	Transport Inner Membrane	-
							b0904	focA	Transport Inner Membrane	3.21957	upregulation	inactive in model	-	b0728	sucC	Citric Acid Cycle	2.08399	upregulation	incorrect prediction	-	b0957	ompA	Transport Outer Membrane Porin	2.30944	upregulation	inactive in model	-	b3980	tufB	Translation, ribosomal structure and biogenesis	1.36177	upregulation	inactive in model	-	b3339	tufA	Translation, ribosomal structure and biogenesis	1.00445	upregulation	-						b3612	gpmM	Glycolysis/Gluconeogenesis	-
							b0954	fabA	Other	2.62574	upregulation	inactive in model	-	b0729	sucD	Citric Acid Cycle	1.98657	upregulation	incorrect prediction	-	b1095	fabF	Other	1.24316	upregulation	inactive in model	-	b4031	xylE	Transport Inner Membrane	1.05657	upregulation	inactive in model	-	b2687	luxS	Methionine Metabolism	5.40102	upregulation	-						b3671	ilvB	Valine Leucine and Isoleucine Metabolism	-
							b0957	ompA	Transport Outer Membrane Porin	1.4469	upregulation	inactive in model	-	b0907	serC	Cofactor and Prosthetic Group Biosynthesis	1.5531	upregulation	incorrect prediction	-	b1241	adhE	Pyruvate Metabolism	1.41694	upregulation	inactive in model	-	b4139	aspA	Alanine and Aspartate Metabolism	1.31126	upregulation	inactive in model	-	b3729	glmS	Cell Envelope Biosynthesis	1.01368	upregulation	-						b3679	yidK	Transport Inner Membrane	-
							b0998	torD	Posttranslational modification, protein turnover, chaperones	1.32682	upregulation	inactive in model	-	b1131	purB	Purine and Pyrimidine Biosynthesis	1.30648	upregulation	incorrect prediction	-	b1247	oppF	Murein Recycling	1.38383	upregulation	inactive in model	-	b4367	fhuF	Inorganic Ion Transport and Metabolism	2.00707	upregulation	inactive in model	-	b1654	grxD	Cysteine Metabolism	1.02767	upregulation	-						b3708	tnaA	Tyrosine Tryptophan and Phenylalanine Metabolism	-
							b1199	dhaL	Alternate Carbon Metabolism	2.16622	upregulation	inactive in model	-	b1136	icd	Citric Acid Cycle	2.42621	upregulation	incorrect prediction	-	b1298	puuD	Alternate Carbon Metabolism	1.60478	upregulation	inactive in model	-	b0156	erpA	Posttranslational modification, protein turnover, chaperones	-1.35874	downregulation	incorrect prediction	-	b0639	nadD	Nucleotide Salvage Pathway	1.01371	upregulation	-						b3709	tnaB	Transport Inner Membrane	-
							b1200	dhaK	Alternate Carbon Metabolism	1.38996	upregulation	inactive in model	-	b1637	tyrS	Translation, ribosomal structure and biogenesis	1.72104	upregulation	incorrect prediction	-	b1444	patD	Arginine and Proline Metabolism	1.08585	upregulation	inactive in model	-	b2979	glcD	Alternate Carbon Metabolism	-2.20176	downregulation	incorrect prediction	-	b1876	argS	Translation, ribosomal structure and biogenesis	0.998186	downregulation	-						b3722	bglF	Transport Inner Membrane	-
							b1223	narK	Inorganic Ion Transport and Metabolism	3.5453	upregulation	inactive in model	-	b1779	gapA	Cofactor and Prosthetic Group Biosynthesis	2.54979	upregulation	incorrect prediction	-	b1602	pntB	Oxidative Phosphorylation	1.65087	upregulation	inactive in model	-	b0014	dnaK	Posttranslational modification, protein turnover, chaperones	1.11716	upregulation	incorrect prediction	-	b1871	cmoB	Other	1.00628	upregulation	-						b3744	asnA	Alanine and Aspartate Metabolism	-
							b1224	narG	Oxidative Phosphorylation	3.56249	upregulation	inactive in model	-	b2029	gnd	Pentose Phosphate Pathway	1.96503	upregulation	incorrect prediction	-	b1603	pntA	Oxidative Phosphorylation	1.77438	upregulation	inactive in model	-	b0026	ileS	Translation, ribosomal structure and biogenesis	1.38643	upregulation	incorrect prediction	-	b1870	cmoA	Other	1.00628	upregulation	-						b3793	wzyE	Lipopolysaccharide Biosynthesis / Recycling	-
							b1241	adhE	Pyruvate Metabolism	3.11774	upregulation	inactive in model	-	b2312	purF	Purine and Pyrimidine Biosynthesis	1.15946	upregulation	incorrect prediction	-	b1606	folM	Cofactor and Prosthetic Group Biosynthesis	1.1585	upregulation	inactive in model	-	b0073	leuB	Valine Leucine and Isoleucine Metabolism	1.92392	upregulation	incorrect prediction	-	b0630	lipB	Other	1.09111	upregulation	-						b3823	rhtC	Transport Inner Membrane	-
							b1243	oppA	Murein Recycling	2.01133	upregulation	inactive in model	-	b2476	purC	Purine and Pyrimidine Biosynthesis	1.50947	upregulation	incorrect prediction	-	b1656	sodB	Other	1.5755	upregulation	inactive in model	-	b0074	leuA	Valine Leucine and Isoleucine Metabolism	1.07904	upregulation	incorrect prediction	-	b0636	rlmH	Translation, ribosomal structure and biogenesis	1.00854	upregulation	-						b3824	rhtB	Transport Inner Membrane	-
							b1246	oppD	Murein Recycling	1.57137	upregulation	inactive in model	-	b2507	guaA	Purine and Pyrimidine Biosynthesis	1.50979	upregulation	incorrect prediction	-	b1818	manY	Transport Inner Membrane	1.2882	upregulation	inactive in model	-	b0522	purK	Purine and Pyrimidine Biosynthesis	1.78575	upregulation	incorrect prediction	-	b3433	asd	Threonine and Lysine Metabolism	1.00809	upregulation	-						b3870	glnA	Glutamate Metabolism	-
							b1483	ddpF	Transport Inner Membrane	1.83473	upregulation	inactive in model	-	b2551	glyA	Cofactor and Prosthetic Group Biosynthesis	1.58173	upregulation	incorrect prediction	-	b2034	wbbI	Lipopolysaccharide Biosynthesis / Recycling	1.52229	upregulation	inactive in model	-	b0726	sucA	Citric Acid Cycle	1.62063	upregulation	incorrect prediction	-	b3430	glgC	Glycolysis/Gluconeogenesis	1.01368	upregulation	-						b3882	yihU	Arginine and Proline Metabolism	-
							b1592	clcB	Inorganic Ion Transport and Metabolism	3.5689	upregulation	inactive in model	-	b2557	purL	Purine and Pyrimidine Biosynthesis	1.05864	upregulation	incorrect prediction	-	b2096	gatY	Alternate Carbon Metabolism	1.83335	upregulation	inactive in model	-	b0727	sucB	Citric Acid Cycle	1.38606	upregulation	incorrect prediction	-	b2741	rpoS	Transcription	0.75158	downregulation	-						b3902	rhaD	Alternate Carbon Metabolism	-
							b1676	pykF	Glycolysis/Gluconeogenesis	1.1142	upregulation	inactive in model	-	b2697	alaS	Translation, ribosomal structure and biogenesis	1.58448	upregulation	incorrect prediction	-	b2128	yehW	Transport Inner Membrane	1.07161	upregulation	inactive in model	-	b0729	sucD	Citric Acid Cycle	1.5028	upregulation	incorrect prediction	-	b2746	ispF	Cofactor and Prosthetic Group Biosynthesis	1.01436	upregulation	-						b3907	rhaT	Transport Inner Membrane	-
							b1818	manY	Transport Inner Membrane	1.8744	upregulation	inactive in model	-	b2779	eno	Glycolysis/Gluconeogenesis	2.1696	upregulation	incorrect prediction	-	b2156	lysP	Transport Inner Membrane	1.7493	upregulation	inactive in model	-	b0907	serC	Cofactor and Prosthetic Group Biosynthesis	2.07382	upregulation	incorrect prediction	-	b2747	ispD	Cofactor and Prosthetic Group Biosynthesis	1.01436	upregulation	-						b3908	sodA	Other	-
							b1819	manZ	Transport Inner Membrane	1.60345	upregulation	inactive in model	-	b2818	argA	Arginine and Proline Metabolism	1.41781	upregulation	incorrect prediction	-	b2215	ompC	Transport Outer Membrane Porin	4.28108	upregulation	inactive in model	-	b1136	icd	Citric Acid Cycle	2.08094	upregulation	incorrect prediction	-	b2744	umpG	Nucleotide Salvage Pathway	1.00607	upregulation	-						b3918	cdh	Glycerophospholipid Metabolism	-
							b1854	pykA	Glycolysis/Gluconeogenesis	1.40657	upregulation	inactive in model	-	b2890	lysS	Translation, ribosomal structure and biogenesis	1.39327	upregulation	incorrect prediction	-	b2421	cysM	Cysteine Metabolism	2.06811	upregulation	inactive in model	-	b1779	gapA	Cofactor and Prosthetic Group Biosynthesis	2.13728	upregulation	incorrect prediction	-	b2745	truD	Translation, ribosomal structure and biogenesis	1.00624	upregulation	-						b3942	katG	Other	-
							b2039	rfbA	Cell Envelope Biosynthesis	2.24404	upregulation	inactive in model	-	b2913	serA	Glycine and Serine Metabolism	1.6223	upregulation	incorrect prediction	-	b2578	eamB	Transport Inner Membrane	1.87962	upregulation	inactive in model	-	b2029	gnd	Pentose Phosphate Pathway	1.72478	upregulation	incorrect prediction	-	b0841	ybjG	Cell Envelope Biosynthesis	1.01368	upregulation	-						b3980	tufB	Translation, ribosomal structure and biogenesis	-
							b2093	gatB	Transport Inner Membrane	5.08272	upregulation	inactive in model	-	b2925	fbaA	Pentose Phosphate Pathway	1.83665	upregulation	incorrect prediction	-	b2579	grcA	Alternate Carbon Metabolism	2.77622	upregulation	inactive in model	-	b2476	purC	Purine and Pyrimidine Biosynthesis	1.66374	upregulation	incorrect prediction	-	b4166	queG	Translation, ribosomal structure and biogenesis	1.02455	upregulation	-						b4031	xylE	Transport Inner Membrane	-
							b2094	gatA	Transport Inner Membrane	3.29358	upregulation	inactive in model	-	b3067	rpoD	Transcription	1.26777	upregulation	incorrect prediction	-	b2587	kgtP	Transport Inner Membrane	2.11058	upregulation	inactive in model	-	b2507	guaA	Purine and Pyrimidine Biosynthesis	1.85584	upregulation	incorrect prediction	-	b4160	psd	Glycerophospholipid Metabolism	1.06688	upregulation	-						b4033	malF	Transport Inner Membrane	-
							b2095	gatZ	Alternate Carbon Metabolism	3.41917	upregulation	inactive in model	-	b3172	argG	Arginine and Proline Metabolism	1.52167	upregulation	incorrect prediction	-	b3942	katG	Other	2.05861	upregulation	inactive in model	-	b2551	glyA	Cofactor and Prosthetic Group Biosynthesis	1.77096	upregulation	incorrect prediction	-	b4162	orn	RNA processing and modification	1.00805	upregulation	-						b4035	malK	Transport Inner Membrane	-
							b2096	gatY	Alternate Carbon Metabolism	3.7009	upregulation	inactive in model	-	b3295	rpoA	Transcription	2.15309	upregulation	incorrect prediction	-	b3980	tufB	Translation, ribosomal structure and biogenesis	1.78731	upregulation	inactive in model	-	b2557	purL	Purine and Pyrimidine Biosynthesis	1.03302	upregulation	incorrect prediction	-	b2913	serA	Glycine and Serine Metabolism	0.998264	downregulation	-						b4088	alsB	Transport Inner Membrane	-
							b2134	pbpG	Murein Recycling	1.43909	upregulation	inactive in model	-	b3340	fusA	Translation, ribosomal structure and biogenesis	1.85894	upregulation	incorrect prediction	-	b4031	xylE	Transport Inner Membrane	1.65396	upregulation	inactive in model	-	b2697	alaS	Translation, ribosomal structure and biogenesis	1.72228	upregulation	incorrect prediction	-	b3359	argD	Arginine and Proline Metabolism	0.998834	downregulation	-						b4132	cadB	Transport Inner Membrane	-
							b2168	fruK	Alternate Carbon Metabolism	1.84034	upregulation	inactive in model	-	b3359	argD	Arginine and Proline Metabolism	1.05767	upregulation	incorrect prediction	-	b4460	araH	Transport Inner Membrane	1.14718	upregulation	inactive in model	-	b2741	rpoS	Transcription	2.04759	upregulation	incorrect prediction	-	b2185	rplY	Translation, ribosomal structure and biogenesis	1.00257	upregulation	-						b4139	aspA	Alanine and Aspartate Metabolism	-
							b2215	ompC	Transport Outer Membrane Porin	4.23595	upregulation	inactive in model	-	b3559	glyS	Translation, ribosomal structure and biogenesis	1.25694	upregulation	incorrect prediction	-	b0907	serC	Cofactor and Prosthetic Group Biosynthesis	1.85413	upregulation	incorrect prediction	-	b2779	eno	Glycolysis/Gluconeogenesis	2.02935	upregulation	incorrect prediction	-	b1677	lpp	Cell Wall/Membrane/Envelope Metabolism	1.00767	upregulation	-						b4153	frdB	Citric Acid Cycle	-
							b2265	menF	Cofactor and Prosthetic Group Biosynthesis	1.4196	upregulation	inactive in model	-	b3705	yidC	Cell Wall/Membrane/Envelope Metabolism	1.0497	upregulation	incorrect prediction	-	b1136	icd	Citric Acid Cycle	2.57644	upregulation	incorrect prediction	-	b2890	lysS	Translation, ribosomal structure and biogenesis	1.28738	upregulation	incorrect prediction	-	b3065	rpsU	Translation, ribosomal structure and biogenesis	1.00257	upregulation	-						b4192	ulaG	Alternate Carbon Metabolism	-
							b2291	yfbR	Nucleotide Salvage Pathway	1.98106	upregulation	inactive in model	-	b3731	atpC	Oxidative Phosphorylation	2.50182	upregulation	incorrect prediction	-	b1779	gapA	Cofactor and Prosthetic Group Biosynthesis	2.61886	upregulation	incorrect prediction	-	b2913	serA	Glycine and Serine Metabolism	1.95498	upregulation	incorrect prediction	-	b1852	zwf	Pentose Phosphate Pathway	1.47751	upregulation	-						b4193	ulaA	Transport Inner Membrane	-
							b2296	ackA	Pyruvate Metabolism	1.13713	upregulation	inactive in model	-	b3732	atpD	Oxidative Phosphorylation	2.1919	upregulation	incorrect prediction	-	b2029	gnd	Pentose Phosphate Pathway	1.32956	upregulation	incorrect prediction	-	b2925	fbaA	Pentose Phosphate Pathway	1.66496	upregulation	incorrect prediction	-	b1851	edd	Pentose Phosphate Pathway	1.71164	upregulation	-						b4227	ytfQ	Transport Inner Membrane	-
							b2421	cysM	Cysteine Metabolism	1.6395	upregulation	inactive in model	-	b3733	atpG	Oxidative Phosphorylation	2.11141	upregulation	incorrect prediction	-	b2476	purC	Purine and Pyrimidine Biosynthesis	1.70905	upregulation	incorrect prediction	-	b2926	pgk	Glycolysis/Gluconeogenesis	1.40127	upregulation	incorrect prediction	-	b1850	eda	Pyruvate Metabolism	1.71164	upregulation	-						b4230	ytfT	Transport Inner Membrane	-
							b2422	cysA	Inorganic Ion Transport and Metabolism	1.6251	upregulation	inactive in model	-	b3734	atpA	Oxidative Phosphorylation	2.01288	upregulation	incorrect prediction	-	b2507	guaA	Purine and Pyrimidine Biosynthesis	1.22922	upregulation	incorrect prediction	-	b3295	rpoA	Transcription	1.67307	upregulation	incorrect prediction	-	b0185	accA	Membrane Lipid Metabolism	1.01368	upregulation	-						b4240	treB	Transport Inner Membrane	-
							b2578	eamB	Transport Inner Membrane	4.3715	upregulation	inactive in model	-	b3735	atpH	Oxidative Phosphorylation	1.40438	upregulation	incorrect prediction	-	b2551	glyA	Cofactor and Prosthetic Group Biosynthesis	1.84106	upregulation	incorrect prediction	-	b3340	fusA	Translation, ribosomal structure and biogenesis	1.34492	upregulation	incorrect prediction	-	b0182	lpxB	Lipopolysaccharide Biosynthesis / Recycling	1.01368	upregulation	-						b4356	lgoT	Transport Inner Membrane	-
							b2579	grcA	Alternate Carbon Metabolism	4.72779	upregulation	inactive in model	-	b3736	atpF	Oxidative Phosphorylation	1.29888	upregulation	incorrect prediction	-	b2614	grpE	Posttranslational modification, protein turnover, chaperones	1.39241	upregulation	incorrect prediction	-	b3359	argD	Arginine and Proline Metabolism	1.18067	upregulation	incorrect prediction	-	b0180	fabZ	Other	1.01972	upregulation	-						b4367	fhuF	Inorganic Ion Transport and Metabolism	-
							b2688	gshA	Cofactor and Prosthetic Group Biosynthesis	1.33334	upregulation	inactive in model	-	b3774	ilvC	Cofactor and Prosthetic Group Biosynthesis	1.83573	upregulation	incorrect prediction	-	b2697	alaS	Translation, ribosomal structure and biogenesis	1.26072	upregulation	incorrect prediction	-	b3559	glyS	Translation, ribosomal structure and biogenesis	1.21101	upregulation	incorrect prediction	-	b0181	lpxA	Cell Wall/Membrane/Envelope Metabolism	1.01368	upregulation	-						b4460	araH	Transport Inner Membrane	-
							b3005	exbD	Transport Outer Membrane	7.186	upregulation	inactive in model	-	b3956	ppc	Anaplerotic Reactions	1.32035	upregulation	incorrect prediction	-	b2741	rpoS	Transcription	1.52974	upregulation	incorrect prediction	-	b3705	yidC	Cell Wall/Membrane/Envelope Metabolism	1.10919	upregulation	incorrect prediction	-	b0188	tilS	Translation, ribosomal structure and biogenesis	1.00416	upregulation	-						b4474	frlC	Alternate Carbon Metabolism	-
							b3006	exbB	Transport Outer Membrane	2.33949	upregulation	inactive in model	-	b3960	argH	Arginine and Proline Metabolism	1.4778	upregulation	incorrect prediction	-	b2779	eno	Glycolysis/Gluconeogenesis	2.30681	upregulation	incorrect prediction	-	b3731	atpC	Oxidative Phosphorylation	1.82056	upregulation	incorrect prediction	-	b3983	rplK	Translation, ribosomal structure and biogenesis	1.00257	upregulation	-						b4476	gntU	Transport Inner Membrane	-
							b3008	metC	Cysteine Metabolism	1.24715	upregulation	inactive in model	-	b3987	rpoB	Transcription	1.77926	upregulation	incorrect prediction	-	b2913	serA	Glycine and Serine Metabolism	2.10264	upregulation	incorrect prediction	-	b3732	atpD	Oxidative Phosphorylation	1.3327	upregulation	incorrect prediction	-	b3982	nusG	Transcription	1.015	upregulation	-						b4154	frdA	Citric Acid Cycle	-
							b3212	gltB	Glutamate Metabolism	1.57218	upregulation	inactive in model	-	b3988	rpoC	Transcription	1.75001	upregulation	incorrect prediction	-	b2925	fbaA	Pentose Phosphate Pathway	1.47275	upregulation	incorrect prediction	-	b3735	atpH	Oxidative Phosphorylation	1.72873	upregulation	incorrect prediction	-	b3981	secE	Intracellular trafficking, secretion, and vesicular transport	1.11436	upregulation	-
							b3213	gltD	Glutamate Metabolism	1.29777	upregulation	inactive in model	-	b4006	purH	Purine and Pyrimidine Biosynthesis	1.5069	upregulation	incorrect prediction	-	b3295	rpoA	Transcription	2.38889	upregulation	incorrect prediction	-	b3736	atpF	Oxidative Phosphorylation	1.13546	upregulation	incorrect prediction	-	b3986	rplL	Translation, ribosomal structure and biogenesis	1.00257	upregulation	-
							b3365	nirB	Oxidative Phosphorylation	1.97796	upregulation	inactive in model	-	b4177	purA	Purine and Pyrimidine Biosynthesis	1.62777	upregulation	incorrect prediction	-	b3340	fusA	Translation, ribosomal structure and biogenesis	1.99814	upregulation	incorrect prediction	-	b3737	atpE	Oxidative Phosphorylation	2.47804	upregulation	incorrect prediction	-	b3633	waaA	Lipopolysaccharide Biosynthesis / Recycling	1.01368	upregulation	-
							b3403	pck	Anaplerotic Reactions	1.16479	upregulation	inactive in model	-	b4258	valS	Translation, ribosomal structure and biogenesis	1.23313	upregulation	incorrect prediction	-	b3705	yidC	Cell Wall/Membrane/Envelope Metabolism	1.12514	upregulation	incorrect prediction	-	b3738	atpB	Oxidative Phosphorylation	1.02027	upregulation	incorrect prediction	-	b3988	rpoC	Transcription	0.974363	downregulation	-
							b3409	feoB	Inorganic Ion Transport and Metabolism	3.6437	upregulation	inactive in model	-	b0497			-1.72977	downregulation	not present in model	-	b3731	atpC	Oxidative Phosphorylation	1.46412	upregulation	incorrect prediction	-	b3770	ilvE	Tyrosine Tryptophan and Phenylalanine Metabolism	2.15451	upregulation	incorrect prediction	-	b3639	dfp	Cofactor and Prosthetic Group Biosynthesis	1.01391	upregulation	-
							b3517	gadA	Glutamate Metabolism	1.40502	upregulation	inactive in model	-	b1381			-1.69967	downregulation	not present in model	-	b3732	atpD	Oxidative Phosphorylation	1.45671	upregulation	incorrect prediction	-	b3771	ilvD	Valine Leucine and Isoleucine Metabolism	1.77931	upregulation	incorrect prediction	-	b0722	sdhD	Oxidative Phosphorylation	1.17032	upregulation	-
							b3544	dppA	Transport Inner Membrane	1.59869	upregulation	inactive in model	-	b1558			-1.54149	downregulation	not present in model	-	b3734	atpA	Oxidative Phosphorylation	1.51203	upregulation	incorrect prediction	-	b3774	ilvC	Cofactor and Prosthetic Group Biosynthesis	1.11252	upregulation	incorrect prediction	-	b0723	sdhA	Oxidative Phosphorylation	1.17032	upregulation	-
							b3612	gpmM	Glycolysis/Gluconeogenesis	2.68456	upregulation	inactive in model	-	b1725			-1.03991	downregulation	not present in model	-	b3735	atpH	Oxidative Phosphorylation	1.57177	upregulation	incorrect prediction	-	b3916	pfkA	Alternate Carbon Metabolism	1.43321	upregulation	incorrect prediction	-	b0726	sucA	Citric Acid Cycle	0.595277	downregulation	-
							b3671	ilvB	Valine Leucine and Isoleucine Metabolism	1.12791	upregulation	inactive in model	-	b1730			-1.39058	downregulation	not present in model	-	b3736	atpF	Oxidative Phosphorylation	1.57538	upregulation	incorrect prediction	-	b3956	ppc	Anaplerotic Reactions	1.07818	upregulation	incorrect prediction	-	b0727	sucB	Citric Acid Cycle	0.595277	downregulation	-
							b3744	asnA	Alanine and Aspartate Metabolism	1.60677	upregulation	inactive in model	-	b2345			-4.55218	downregulation	not present in model	-	b3737	atpE	Oxidative Phosphorylation	1.8541	upregulation	incorrect prediction	-	b3987	rpoB	Transcription	1.55576	upregulation	incorrect prediction	-	b0728	sucC	Citric Acid Cycle	0.554658	downregulation	-
							b3823	rhtC	Transport Inner Membrane	1.34872	upregulation	inactive in model	-	b2776			-2.83946	downregulation	not present in model	-	b3738	atpB	Oxidative Phosphorylation	1.09002	upregulation	incorrect prediction	-	b3988	rpoC	Transcription	1.41859	upregulation	incorrect prediction	-	b0729	sucD	Citric Acid Cycle	0.554658	downregulation	-
							b3824	rhtB	Transport Inner Membrane	1.28812	upregulation	inactive in model	-	b3104			-2.20487	downregulation	not present in model	-	b3774	ilvC	Cofactor and Prosthetic Group Biosynthesis	1.56631	upregulation	incorrect prediction	-	b4177	purA	Purine and Pyrimidine Biosynthesis	2.09524	upregulation	incorrect prediction	-	b2585	pssA	Glycerophospholipid Metabolism	1.03936	upregulation	-
							b3870	glnA	Glutamate Metabolism	1.91862	upregulation	inactive in model	-	b3264			-2.18551	downregulation	not present in model	-	b3919	tpiA	Glycolysis/Gluconeogenesis	1.01164	upregulation	incorrect prediction	-	b4254	argI	Arginine and Proline Metabolism	1.51487	upregulation	incorrect prediction	-	b3189	murA	Cell Envelope Biosynthesis	1.01368	upregulation	-
							b3908	sodA	Other	1.80659	upregulation	inactive in model	-	b3466			-1.11201	downregulation	not present in model	-	b3987	rpoB	Transcription	1.55279	upregulation	incorrect prediction	-	b4258	valS	Translation, ribosomal structure and biogenesis	1.22853	upregulation	incorrect prediction	-	b3187	ispB	Cofactor and Prosthetic Group Biosynthesis	1.01368	upregulation	-
							b3918	cdh	Glycerophospholipid Metabolism	1.79613	upregulation	inactive in model	-	b3491			-2.27319	downregulation	not present in model	-	b3988	rpoC	Transcription	1.33373	upregulation	incorrect prediction	-	b0246			-1.13391	downregulation	not present in model	-	b3186	rplU	Translation, ribosomal structure and biogenesis	1.00257	upregulation	-
							b3980	tufB	Translation, ribosomal structure and biogenesis	1.15894	upregulation	inactive in model	-	b3801			-1.75634	downregulation	not present in model	-	b4177	purA	Purine and Pyrimidine Biosynthesis	1.86879	upregulation	incorrect prediction	-	b0527			-1.50295	downregulation	not present in model	-	b2762	cysH	Cysteine Metabolism	1.01673	upregulation	-
							b4031	xylE	Transport Inner Membrane	1.1369	upregulation	inactive in model	-	b3817			-2.62928	downregulation	not present in model	-	b0045			-2.62893	downregulation	not present in model	-	b0556			-1.55159	downregulation	not present in model	-	b2764	cysJ	Cofactor and Prosthetic Group Biosynthesis	1.01673	upregulation	-
							b4153	frdB	Citric Acid Cycle	2.89143	upregulation	inactive in model	-	b4060			-1.09245	downregulation	not present in model	-	b0268			-3.42014	downregulation	not present in model	-	b0599			-1.15752	downregulation	not present in model	-	b2765	queD	Cofactor and Prosthetic Group Biosynthesis	1.02455	upregulation	-
							b4154	frdA	Citric Acid Cycle	2.74154	upregulation	inactive in model	-	b4580			-1.02211	downregulation	not present in model	-	b0269			-1.95416	downregulation	not present in model	-	b0919			-1.23005	downregulation	not present in model	-	b1779	gapA	Cofactor and Prosthetic Group Biosynthesis	0.812411	downregulation	-
							b4356	lgoT	Transport Inner Membrane	1.40586	upregulation	inactive in model	-	b0095			1.55796	upregulation	not present in model	-	b0305			-2.41577	downregulation	not present in model	-	b0994			-1.07645	downregulation	not present in model	-	b1118	lolE	Cell Wall/Membrane/Envelope Metabolism	1.01381	upregulation	-
							b4367	fhuF	Inorganic Ion Transport and Metabolism	2.3066	upregulation	inactive in model	-	b0145			2.13198	upregulation	not present in model	-	b0320			-2.46291	downregulation	not present in model	-	b1381			-1.50184	downregulation	not present in model	-	b1116	lolC	Cell Wall/Membrane/Envelope Metabolism	1.01381	upregulation	-
							b0156	erpA	Posttranslational modification, protein turnover, chaperones	-2.63218	downregulation	incorrect prediction	-	b0178			1.76422	upregulation	not present in model	-	b0335			-1.88069	downregulation	not present in model	-	b1457			-3.19042	downregulation	not present in model	-	b1117	lolD	Cell Wall/Membrane/Envelope Metabolism	1.01381	upregulation	-
							b2026	hisI	Histidine Metabolism	-1.39128	downregulation	incorrect prediction	-	b0287			2.69054	upregulation	not present in model	-	b0449			-2.61617	downregulation	not present in model	-	b1730			-2.20085	downregulation	not present in model	-	b1114	mfd	Replication, recombination and repair	1.015	upregulation	-
							b2574	nadB	Cofactor and Prosthetic Group Biosynthesis	-1.35395	downregulation	incorrect prediction	-	b0288			1.34373	upregulation	not present in model	-	b0497			-1.66614	downregulation	not present in model	-	b2190			-1.22316	downregulation	not present in model	-	b2979	glcD	Alternate Carbon Metabolism	1.01368	upregulation	-
							b0026	ileS	Translation, ribosomal structure and biogenesis	1.56323	upregulation	incorrect prediction	-	b0293			1.20321	upregulation	not present in model	-	b0518			-2.17428	downregulation	not present in model	-	b2819			-1.18088	downregulation	not present in model	-	b2026	hisI	Histidine Metabolism	1.03652	upregulation	-
							b0072	leuC	Valine Leucine and Isoleucine Metabolism	1.54093	upregulation	incorrect prediction	-	b0440			2.14815	upregulation	not present in model	-	b0568			-1.15787	downregulation	not present in model	-	b2875			-2.05368	downregulation	not present in model	-	b2025	hisF	Histidine Metabolism	1.03652	upregulation	-
							b0074	leuA	Valine Leucine and Isoleucine Metabolism	1.01065	upregulation	incorrect prediction	-	b0473			1.30626	upregulation	not present in model	-	b0619			-1.51236	downregulation	not present in model	-	b2940			-1.87402	downregulation	not present in model	-	b2024	hisA	Histidine Metabolism	1.03652	upregulation	-
							b0170	tsf	Translation, ribosomal structure and biogenesis	1.11222	upregulation	incorrect prediction	-	b0565			1.84858	upregulation	not present in model	-	b0873			-2.22426	downregulation	not present in model	-	b2983			-1.26631	downregulation	not present in model	-	b2023	hisH	Histidine Metabolism	1.03652	upregulation	-
							b0726	sucA	Citric Acid Cycle	1.68863	upregulation	incorrect prediction	-	b0605			1.51978	upregulation	not present in model	-	b0900			-2.57492	downregulation	not present in model	-	b3009			-1.10144	downregulation	not present in model	-	b2022	hisB	Histidine Metabolism	1.03652	upregulation	-
							b0727	sucB	Citric Acid Cycle	2.66094	upregulation	incorrect prediction	-	b0683			1.91643	upregulation	not present in model	-	b1080			-2.53669	downregulation	not present in model	-	b3078			-2.21016	downregulation	not present in model	-	b2021	hisC	Histidine Metabolism	1.03652	upregulation	-
							b0728	sucC	Citric Acid Cycle	2.67799	upregulation	incorrect prediction	-	b0740			1.38925	upregulation	not present in model	-	b1310			-2.9567	downregulation	not present in model	-	b3180			-1.04505	downregulation	not present in model	-	b2020	hisD	Histidine Metabolism	1.03652	upregulation	-
							b0729	sucD	Citric Acid Cycle	2.07039	upregulation	incorrect prediction	-	b0742			1.52906	upregulation	not present in model	-	b1505			-2.95994	downregulation	not present in model	-	b3264			-2.59715	downregulation	not present in model	-	b2029	gnd	Pentose Phosphate Pathway	0.518857	downregulation	-
							b0907	serC	Cofactor and Prosthetic Group Biosynthesis	1.40198	upregulation	incorrect prediction	-	b0814			2.51014	upregulation	not present in model	-	b1517			-2.33364	downregulation	not present in model	-	b3413			-1.5604	downregulation	not present in model	-	b0522	purK	Purine and Pyrimidine Biosynthesis	0.972381	downregulation	-
							b1136	icd	Citric Acid Cycle	2.19159	upregulation	incorrect prediction	-	b0882			1.74046	upregulation	not present in model	-	b1620			-2.48605	downregulation	not present in model	-	b3459			-1.76384	downregulation	not present in model	-	b1612	fumA	Citric Acid Cycle	1.14394	upregulation	-
							b1779	gapA	Cofactor and Prosthetic Group Biosynthesis	2.3986	upregulation	incorrect prediction	-	b0889			1.92768	upregulation	not present in model	-	b1879			-1.61155	downregulation	not present in model	-	b3518			-2.80879	downregulation	not present in model	-	b3960	argH	Arginine and Proline Metabolism	0.998186	downregulation	-
							b2507	guaA	Purine and Pyrimidine Biosynthesis	1.26118	upregulation	incorrect prediction	-	b1088			1.80474	upregulation	not present in model	-	b1885			-2.60691	downregulation	not present in model	-	b3606			-1.0626	downregulation	not present in model	-	b3965	trmA	Translation, ribosomal structure and biogenesis	1.00786	upregulation	-
							b2551	glyA	Cofactor and Prosthetic Group Biosynthesis	1.35063	upregulation	incorrect prediction	-	b1237			2.39202	upregulation	not present in model	-	b2050			-2.48562	downregulation	not present in model	-	b3647			-1.46633	downregulation	not present in model	-	b3967	murI	Cell Envelope Biosynthesis	1.01368	upregulation	-
							b2779	eno	Glycolysis/Gluconeogenesis	2.27351	upregulation	incorrect prediction	-	b1597			3.14702	upregulation	not present in model	-	b2102			-3.59582	downregulation	not present in model	-	b3775			-1.73652	downregulation	not present in model	-	b2566	era	Translation, ribosomal structure and biogenesis	1.00854	upregulation	-
							b2780	pyrG	Purine and Pyrimidine Biosynthesis	1.19344	upregulation	incorrect prediction	-	b1729			1.99864	upregulation	not present in model	-	b2109			-2.44385	downregulation	not present in model	-	b3817			-2.0586	downregulation	not present in model	-	b2567	rnc	Transcription	1.00716	upregulation	-
							b2913	serA	Glycine and Serine Metabolism	1.36138	upregulation	incorrect prediction	-	b1782			1.67754	upregulation	not present in model	-	b2384			-2.49357	downregulation	not present in model	-	b3830			-1.13704	downregulation	not present in model	-	b2564	pdxJ	Other	1.0242	upregulation	-
							b2925	fbaA	Pentose Phosphate Pathway	2.073	upregulation	incorrect prediction	-	b1824			2.98648	upregulation	not present in model	-	b2385			-3.04689	downregulation	not present in model	-	b3874			-2.32643	downregulation	not present in model	-	b4468	glcE	Alternate Carbon Metabolism	1.01368	upregulation	-
							b2926	pgk	Glycolysis/Gluconeogenesis	1.66127	upregulation	incorrect prediction	-	b1920			2.16223	upregulation	not present in model	-	b2453			-2.31694	downregulation	not present in model	-	b3895			-3.12452	downregulation	not present in model	-	b4395	ytjC	Glycolysis/Gluconeogenesis	0.792658	downregulation	-
							b3202	rpoN	Transcription	1.10447	upregulation	incorrect prediction	-	b2013			1.81123	upregulation	not present in model	-	b2545			-6.74039	downregulation	not present in model	-	b3896			-3.30202	downregulation	not present in model	-	b0351	mhpF	Pyruvate Metabolism	1.02455	upregulation	-
							b3295	rpoA	Transcription	1.50971	upregulation	incorrect prediction	-	b2231			1.02833	upregulation	not present in model	-	b2660			-2.31393	downregulation	not present in model	-	b4004			-1.57083	downregulation	not present in model	-	b1131	purB	Purine and Pyrimidine Biosynthesis	0.984024	downregulation	-
							b3340	fusA	Translation, ribosomal structure and biogenesis	1.56187	upregulation	incorrect prediction	-	b2300			2.22945	upregulation	not present in model	-	b2714			-3.03495	downregulation	not present in model	-	b4156			-2.5665	downregulation	not present in model	-	b1133	mnmA	Translation, ribosomal structure and biogenesis	1.01131	upregulation	-
							b3559	glyS	Translation, ribosomal structure and biogenesis	1.42373	upregulation	incorrect prediction	-	b3163			1.59645	upregulation	not present in model	-	b2760			-2.50667	downregulation	not present in model	-	b4158			-1.00587	downregulation	not present in model	-	b1135	rluE	Translation, ribosomal structure and biogenesis	1.00854	upregulation	-
							b3560	glyQ	Translation, ribosomal structure and biogenesis	1.61008	upregulation	incorrect prediction	-	b3178			1.86021	upregulation	not present in model	-	b2824			-5.37593	downregulation	not present in model	-	b4187			-3.05013	downregulation	not present in model	-	b1136	icd	Citric Acid Cycle	0.663765	downregulation	-
							b3648	gmk	Nucleotide Salvage Pathway	2.57353	upregulation	incorrect prediction	-	b3495			1.72203	upregulation	not present in model	-	b3026			-1.55412	downregulation	not present in model	-	b4348			-1.51555	downregulation	not present in model	-	b3390	aroK	Tyrosine Tryptophan and Phenylalanine Metabolism	1.01002	upregulation	-
							b3731	atpC	Oxidative Phosphorylation	1.68994	upregulation	incorrect prediction	-	b3641			1.21073	upregulation	not present in model	-	b3043			-3.28173	downregulation	not present in model	-	b4423			-1.18147	downregulation	not present in model	-	b0133	panC	Cofactor and Prosthetic Group Biosynthesis	1.01391	upregulation	-
							b3732	atpD	Oxidative Phosphorylation	1.65667	upregulation	incorrect prediction	-	b3871			1.31801	upregulation	not present in model	-	b3078			-2.26548	downregulation	not present in model	-	b4493			-1.76679	downregulation	not present in model	-	b1637	tyrS	Translation, ribosomal structure and biogenesis	0.999348	downregulation	-
							b3733	atpG	Oxidative Phosphorylation	2.21283	upregulation	incorrect prediction	-	b4000			2.08988	upregulation	not present in model	-	b3118			-5.89363	downregulation	not present in model	-	b0095			1.55936	upregulation	not present in model	-	b1096	pabC	Cofactor and Prosthetic Group Biosynthesis	1.01368	upregulation	-
							b3734	atpA	Oxidative Phosphorylation	1.60719	upregulation	incorrect prediction	-	b4174			1.42174	upregulation	not present in model	-	b3264			-1.51117	downregulation	not present in model	-	b0143			1.17641	upregulation	not present in model	-	b1094	acpP	Glycerophospholipid Metabolism	1.03602	upregulation	-
							b3735	atpH	Oxidative Phosphorylation	1.47236	upregulation	incorrect prediction	-	b4175			1.40261	upregulation	not present in model	-	b3383			-3.04956	downregulation	not present in model	-	b0178			1.76855	upregulation	not present in model	-	b1093	fabG	Other	1.01368	upregulation	-
							b3736	atpF	Oxidative Phosphorylation	1.33239	upregulation	incorrect prediction	-	b4201			1.89314	upregulation	not present in model	-	b3421			-2.29549	downregulation	not present in model	-	b0287			3.2571	upregulation	not present in model	-	b1092	fabD	Other	1.01368	upregulation	-
							b3770	ilvE	Tyrosine Tryptophan and Phenylalanine Metabolism	2.25816	upregulation	incorrect prediction	-	b4314			2.02725	upregulation	not present in model	-	b3434			-2.67782	downregulation	not present in model	-	b0288			1.74825	upregulation	not present in model	-	b1091	fabH	Other	1.01972	upregulation	-
							b3771	ilvD	Valine Leucine and Isoleucine Metabolism	1.24634	upregulation	incorrect prediction	-								b3474			-2.00592	downregulation	not present in model	-	b0407			1.91312	upregulation	not present in model	-	b0948	rlmL	Translation, ribosomal structure and biogenesis	1.00854	upregulation	-
							b3774	ilvC	Cofactor and Prosthetic Group Biosynthesis	2.11169	upregulation	incorrect prediction	-								b3521			-1.93443	downregulation	not present in model	-	b0439			1.20334	upregulation	not present in model	-	b0945	pyrD	Purine and Pyrimidine Biosynthesis	0.975659	downregulation	-
							b3916	pfkA	Alternate Carbon Metabolism	2.74875	upregulation	incorrect prediction	-								b3531			-2.86717	downregulation	not present in model	-	b0471			1.75972	upregulation	not present in model	-	b3941	metF	Folate Metabolism	1.18745	upregulation	-
							b3956	ppc	Anaplerotic Reactions	1.78365	upregulation	incorrect prediction	-								b3561			-2.20727	downregulation	not present in model	-	b0525			2.53899	upregulation	not present in model	-	b3940	metL	Threonine and Lysine Metabolism	1.00604	upregulation	-
							b3987	rpoB	Transcription	1.31916	upregulation	incorrect prediction	-								b3582			-5.06302	downregulation	not present in model	-	b0565			2.53506	upregulation	not present in model	-	b0767	pgl	Pentose Phosphate Pathway	1.47751	upregulation	-
							b3988	rpoC	Transcription	1.67873	upregulation	incorrect prediction	-								b3584			-2.31146	downregulation	not present in model	-	b0605			1.8426	upregulation	not present in model	-	b3231	rplM	Translation, ribosomal structure and biogenesis	1.00257	upregulation	-
							b4025	pgi	Glycolysis/Gluconeogenesis	1.06605	upregulation	incorrect prediction	-								b3662			-1.70113	downregulation	not present in model	-	b0606			1.30139	upregulation	not present in model	-	b3230	rpsI	Translation, ribosomal structure and biogenesis	1.00257	upregulation	-
							b4177	purA	Purine and Pyrimidine Biosynthesis	2.54614	upregulation	incorrect prediction	-								b3664			-2.12275	downregulation	not present in model	-	b0644			1.21809	upregulation	not present in model	-	b3236	mdh	Citric Acid Cycle	1.63542	upregulation	-
							b0065			-2.15131	downregulation	not present in model	-								b3720			-1.94086	downregulation	not present in model	-	b0740			1.43749	upregulation	not present in model	-	b2868	xdhC	Nucleotide Salvage Pathway	0.972174	downregulation	-
							b0106			-1.3526	downregulation	not present in model	-								b3721			-2.2805	downregulation	not present in model	-	b0812			1.7871	upregulation	not present in model	-	b4053	alr	Alanine and Aspartate Metabolism	1.01368	upregulation	-
							b0139			-1.57145	downregulation	not present in model	-								b3800			-2.23991	downregulation	not present in model	-	b0814			3.00216	upregulation	not present in model	-	b4054	tyrB	Tyrosine Tryptophan and Phenylalanine Metabolism	0.99533	downregulation	-
							b0141			-4.31587	downregulation	not present in model	-								b3801			-1.45276	downregulation	not present in model	-	b0882			2.00225	upregulation	not present in model	-	b0967	rlmI	Translation, ribosomal structure and biogenesis	1.00854	upregulation	-
							b0157			-1.72723	downregulation	not present in model	-								b3873			-3.21689	downregulation	not present in model	-	b0889			2.06421	upregulation	not present in model	-	b0969	tusE	Other	1.01131	upregulation	-
							b0167			-1.12048	downregulation	not present in model	-								b3874			-2.8769	downregulation	not present in model	-	b0920			1.20428	upregulation	not present in model	-	b0051	rsmA	Translation, ribosomal structure and biogenesis	1.00854	upregulation	-
							b0208			-1.49154	downregulation	not present in model	-								b3876			-4.27529	downregulation	not present in model	-	b1034			2.67302	upregulation	not present in model	-	b1211	prfA	Translation, ribosomal structure and biogenesis	1.21111	upregulation	-
							b0223			-1.19706	downregulation	not present in model	-								b3878			-1.44875	downregulation	not present in model	-	b1050			1.69188	upregulation	not present in model	-	b1215	kdsA	Lipopolysaccharide Biosynthesis / Recycling	1.01368	upregulation	-
							b0250			-1.12482	downregulation	not present in model	-								b3883			-3.49551	downregulation	not present in model	-	b1088			1.85404	upregulation	not present in model	-	b3926	glpK	Alternate Carbon Metabolism	1.04835	upregulation	-
							b0262			-1.31182	downregulation	not present in model	-								b3898			-1.72637	downregulation	not present in model	-	b1237			1.96162	upregulation	not present in model	-	b0031	dapB	Threonine and Lysine Metabolism	1.01281	upregulation	-
							b0268			-3.21448	downregulation	not present in model	-								b3899			-2.33268	downregulation	not present in model	-	b1287			1.39008	upregulation	not present in model	-	b1206	dauA	Inorganic Ion Transport and Metabolism	1.01673	upregulation	-
							b0270			-2.31325	downregulation	not present in model	-								b3947			-1.51938	downregulation	not present in model	-	b1542			2.62748	upregulation	not present in model	-	b2526	hscA	Posttranslational modification, protein turnover, chaperones	1.07985	upregulation	-
							b0328			-3.37116	downregulation	not present in model	-								b4003			-2.3311	downregulation	not present in model	-	b1597			2.35834	upregulation	not present in model	-	b2529	iscU	Posttranslational modification, protein turnover, chaperones	1.07628	upregulation	-
							b0330			-1.6408	downregulation	not present in model	-								b4074			-3.35892	downregulation	not present in model	-	b1645			1.17097	upregulation	not present in model	-	b2297	pta	Alternate Carbon Metabolism	inf (original flux at pH 7 is 0)	upregulation	-
							b0379			-1.35604	downregulation	not present in model	-								b4105			-3.90168	downregulation	not present in model	-	b1687			1.36657	upregulation	not present in model	-	b2290	alaA	Alanine and Aspartate Metabolism	0.993582	downregulation	-
							b0392			-1.97118	downregulation	not present in model	-								b4125			-1.20911	downregulation	not present in model	-	b1729			1.36039	upregulation	not present in model	-	b4039	ubiC	Cofactor and Prosthetic Group Biosynthesis	1.01368	upregulation	-
							b0427			-1.74222	downregulation	not present in model	-								b4156			-2.46771	downregulation	not present in model	-	b1824			3.12994	upregulation	not present in model	-	b2103	thiD	Cofactor and Prosthetic Group Biosynthesis	1.00223	upregulation	-
							b0476			-1.08044	downregulation	not present in model	-								b4167			-1.61209	downregulation	not present in model	-	b1832			2.50441	upregulation	not present in model	-	b0907	serC	Cofactor and Prosthetic Group Biosynthesis	0.998266	downregulation	-
							b0497			-1.79049	downregulation	not present in model	-								b4185			-3.81896	downregulation	not present in model	-	b1920			1.75303	upregulation	not present in model	-	b0902	pflA	Alternate Carbon Metabolism	1.14594	upregulation	-
							b0527			-1.10699	downregulation	not present in model	-								b4187			-4.2435	downregulation	not present in model	-	b1923			1.26528	upregulation	not present in model	-	b0908	aroA	Tyrosine Tryptophan and Phenylalanine Metabolism	1.01002	upregulation	-
							b0546			-2.32715	downregulation	not present in model	-								b4253			-1.58207	downregulation	not present in model	-	b2013			2.0102	upregulation	not present in model	-	b1238	tdk	Nucleotide Salvage Pathway	1.14594	upregulation	-
							b0556			-3.86262	downregulation	not present in model	-								b4304			-1.9021	downregulation	not present in model	-	b2231			1.12826	upregulation	not present in model	-	b0014	dnaK	Posttranslational modification, protein turnover, chaperones	0.922358	downregulation	-
							b0564			-2.33144	downregulation	not present in model	-								b4310			-3.53519	downregulation	not present in model	-	b2266			2.50321	upregulation	not present in model	-	b0015	dnaJ	Posttranslational modification, protein turnover, chaperones	0.922358	downregulation	-
							b0601			-2.04115	downregulation	not present in model	-								b4317			-2.38626	downregulation	not present in model	-	b2389			1.17184	upregulation	not present in model	-	b2507	guaA	Purine and Pyrimidine Biosynthesis	0.972174	downregulation	-
							b0646			-1.53188	downregulation	not present in model	-								b4335			-2.20318	downregulation	not present in model	-	b2431			1.73701	upregulation	not present in model	-	b2500	purN	Purine and Pyrimidine Biosynthesis	0.539246	downregulation	-
							b0792			-1.64988	downregulation	not present in model	-								b4355			-1.56295	downregulation	not present in model	-	b2568			1.40532	upregulation	not present in model	-	b4014	aceB	Anaplerotic Reactions	4049.88	upregulation	-
							b0834			-1.67145	downregulation	not present in model	-								b4364			-4.5242	downregulation	not present in model	-	b2664			1.66913	upregulation	not present in model	-	b4015	aceA	Anaplerotic Reactions	inf (original flux at pH 7 is 0)	upregulation	-
							b0835			-1.67689	downregulation	not present in model	-								b4465			-3.04419	downregulation	not present in model	-	b2924			1.37409	upregulation	not present in model	-	b4013	metA	Methionine Metabolism	1.00594	upregulation	-
							b0909			-1.49646	downregulation	not present in model	-								b4466			-1.25429	downregulation	not present in model	-	b3162			1.04659	upregulation	not present in model	-	b2318	truA	Translation, ribosomal structure and biogenesis	1.01066	upregulation	-
							b0953			-1.29856	downregulation	not present in model	-								b4693			-2.97258	downregulation	not present in model	-	b3163			2.3624	upregulation	not present in model	-	b2311	ubiX	Cofactor and Prosthetic Group Biosynthesis	1.01368	upregulation	-
							b1156			-2.30483	downregulation	not present in model	-								b0178			2.17127	upregulation	not present in model	-	b3178			1.8134	upregulation	not present in model	-	b2312	purF	Purine and Pyrimidine Biosynthesis	0.972384	downregulation	-
							b1168			-2.0654	downregulation	not present in model	-								b0287			2.01654	upregulation	not present in model	-	b3251			1.53785	upregulation	not present in model	-	b2315	folC	Cofactor and Prosthetic Group Biosynthesis	1.01368	upregulation	-
							b1178			-2.2654	downregulation	not present in model	-								b0288			2.31973	upregulation	not present in model	-	b3357			1.32791	upregulation	not present in model	-	b0078	ilvH	Valine Leucine and Isoleucine Metabolism	0.994533	downregulation	-
							b1194			-1.88094	downregulation	not present in model	-								b0407			2.22441	upregulation	not present in model	-	b3871			1.18436	upregulation	not present in model	-	b3493	pitA	Inorganic Ion Transport and Metabolism	0.99195	downregulation	-
							b1283			-2.67161	downregulation	not present in model	-								b0426			1.42823	upregulation	not present in model	-	b4112			1.11426	upregulation	not present in model	-	b0072	leuC	Valine Leucine and Isoleucine Metabolism	0.99533	downregulation	-
							b1330			-2.01683	downregulation	not present in model	-								b0438			1.14122	upregulation	not present in model	-	b4173			1.68043	upregulation	not present in model	-	b0073	leuB	Valine Leucine and Isoleucine Metabolism	0.99533	downregulation	-
							b1339			-2.15086	downregulation	not present in model	-								b0440			2.57491	upregulation	not present in model	-	b4314			3.12722	upregulation	not present in model	-	b0071	leuD	Valine Leucine and Isoleucine Metabolism	0.99533	downregulation	-
							b1353			-2.59779	downregulation	not present in model	-								b0471			1.85733	upregulation	not present in model	-	b4376			3.09527	upregulation	not present in model	-	b3781	trxA	Methionine Metabolism	1.01673	upregulation	-
							b1381			-1.84572	downregulation	not present in model	-								b0525			2.20102	upregulation	not present in model	-	b4401			1.88958	upregulation	not present in model	-	b3780	rhlB	Replication, recombination and repair	1.00805	upregulation	-
							b1384			-2.83849	downregulation	not present in model	-								b0564			1.52035	upregulation	not present in model	-	b4488			2.29134	upregulation	not present in model	-	b3783	rho	Transcription	1.02475	upregulation	-
							b1421			-1.38355	downregulation	not present in model	-								b0565			2.64322	upregulation	not present in model	-								b4200	rpsF	Translation, ribosomal structure and biogenesis	1.00257	upregulation	-
							b1432			-2.09525	downregulation	not present in model	-								b0605			2.52907	upregulation	not present in model	-								b4203	rplI	Translation, ribosomal structure and biogenesis	1.00257	upregulation	-
							b1456			-2.23395	downregulation	not present in model	-								b0606			2.55371	upregulation	not present in model	-								b3256	accC	Membrane Lipid Metabolism	1.01368	upregulation	-
							b1498			-1.76887	downregulation	not present in model	-								b0623			2.27565	upregulation	not present in model	-								b3255	accB	Membrane Lipid Metabolism	1.01368	upregulation	-
							b1532			-1.85661	downregulation	not present in model	-								b0644			1.26867	upregulation	not present in model	-								b4208	cycA	Transport Inner Membrane	1.01368	upregulation	-
							b1549			-2.36937	downregulation	not present in model	-								b0682			1.25818	upregulation	not present in model	-								b2785	rlmD	Translation, ribosomal structure and biogenesis	1.00854	upregulation	-
							b1585			-1.12522	downregulation	not present in model	-								b0683			2.86597	upregulation	not present in model	-								b2780	pyrG	Purine and Pyrimidine Biosynthesis	0.976129	downregulation	-
							b1601			-1.73159	downregulation	not present in model	-								b0740			1.41237	upregulation	not present in model	-								b2114	metG	Translation, ribosomal structure and biogenesis	1.00617	upregulation	-
							b1653			-1.0726	downregulation	not present in model	-								b0741			1.84856	upregulation	not present in model	-								b1269	rluB	Translation, ribosomal structure and biogenesis	1.00854	upregulation	-
							b1659			-1.30313	downregulation	not present in model	-								b0802			1.1708	upregulation	not present in model	-								b2474	tmcA	Translation, ribosomal structure and biogenesis	1.01083	upregulation	-
							b1730			-5.61258	downregulation	not present in model	-								b0812			2.84784	upregulation	not present in model	-								b0077	ilvI	Valine Leucine and Isoleucine Metabolism	0.994533	downregulation	-
							b1769			-1.2249	downregulation	not present in model	-								b0814			3.26548	upregulation	not present in model	-								b0074	leuA	Valine Leucine and Isoleucine Metabolism	0.99533	downregulation	-
							b1786			-2.03398	downregulation	not present in model	-								b0881			2.88143	upregulation	not present in model	-								b0444	queC	Cofactor and Prosthetic Group Biosynthesis	1.02455	upregulation	-
							b1795			-1.82789	downregulation	not present in model	-								b0882			2.49245	upregulation	not present in model	-								b3300	secY	Intracellular trafficking, secretion, and vesicular transport	1.11436	upregulation	-
							b1810			-1.81995	downregulation	not present in model	-								b0889			2.73715	upregulation	not present in model	-								b3302	rpmD	Translation, ribosomal structure and biogenesis	1.00257	upregulation	-
							b1842			-1.14126	downregulation	not present in model	-								b0920			1.31119	upregulation	not present in model	-								b3067	rpoD	Transcription	0.971967	downregulation	-
							b1950			-1.74494	downregulation	not present in model	-								b1050			1.77878	upregulation	not present in model	-								b1277	ribA	Cofactor and Prosthetic Group Biosynthesis	1.04935	upregulation	-
							b1959			-1.18671	downregulation	not present in model	-								b1088			2.24063	upregulation	not present in model	-								b1276	acnA	Citric Acid Cycle	1.14328	upregulation	-
							b1987			-1.79595	downregulation	not present in model	-								b1147			1.07049	upregulation	not present in model	-								b0058	rluA	Translation, ribosomal structure and biogenesis	1.01505	upregulation	-
							b1990			-1.66827	downregulation	not present in model	-								b1237			2.65721	upregulation	not present in model	-								b3500	gor	Cofactor and Prosthetic Group Biosynthesis	1.02767	upregulation	-
							b2014			-1.63112	downregulation	not present in model	-								b1253			1.75131	upregulation	not present in model	-								b3509	hdeB	Other	76612.3	upregulation	-
							b2070			-1.01125	downregulation	not present in model	-								b1333			1.70621	upregulation	not present in model	-								b1480	sra	Other	1.00257	upregulation	-
							b2108			-2.0024	downregulation	not present in model	-								b1334			1.2139	upregulation	not present in model	-								b0052	pdxA	Other	1.0242	upregulation	-
							b2122			-1.27151	downregulation	not present in model	-								b1421			1.39016	upregulation	not present in model	-								b0053	surA	Posttranslational modification, protein turnover, chaperones	1.03703	upregulation	-
							b2190			-1.5813	downregulation	not present in model	-								b1597			3.98392	upregulation	not present in model	-								b0429	cyoD	Oxidative Phosphorylation	1.07466	upregulation	-
							b2194			-1.42861	downregulation	not present in model	-								b1641			1.22357	upregulation	not present in model	-								b0428	cyoE	Cofactor and Prosthetic Group Biosynthesis	1.08106	upregulation	-
							b2289			-1.25972	downregulation	not present in model	-								b1642			1.22832	upregulation	not present in model	-								b0425	panE	Cofactor and Prosthetic Group Biosynthesis	1.01391	upregulation	-
							b2305			-1.65359	downregulation	not present in model	-								b1658			1.12517	upregulation	not present in model	-								b0421	ispA	Cofactor and Prosthetic Group Biosynthesis	1.01438	upregulation	-
							b2321			-1.17353	downregulation	not present in model	-								b1762			1.07487	upregulation	not present in model	-								b0420	dxs	Cofactor and Prosthetic Group Biosynthesis	1.01443	upregulation	-
							b2322			-1.13993	downregulation	not present in model	-								b1824			4.4489	upregulation	not present in model	-								b0423	thiI	Other	1.01634	upregulation	-
							b2352			-1.75305	downregulation	not present in model	-								b1839			1.26738	upregulation	not present in model	-								b3018	plsC	Other	1.04055	upregulation	-
							b2384			-2.02421	downregulation	not present in model	-								b1844			1.28019	upregulation	not present in model	-								b1297	puuA	Alternate Carbon Metabolism	0.994185	downregulation	-
							b2410			-1.27985	downregulation	not present in model	-								b1920			1.5897	upregulation	not present in model	-								b3741	mnmG	Translation, ribosomal structure and biogenesis	1.01247	upregulation	-
							b2437			-1.21348	downregulation	not present in model	-								b2389			1.15679	upregulation	not present in model	-								b3740	rsmG	Translation, ribosomal structure and biogenesis	1.00854	upregulation	-
							b2439			-2.28914	downregulation	not present in model	-								b2516			1.50915	upregulation	not present in model	-								b3299	rpmJ	Translation, ribosomal structure and biogenesis	1.00257	upregulation	-
							b2545			-2.68041	downregulation	not present in model	-								b2581			1.01542	upregulation	not present in model	-								b3298	rpsM	Translation, ribosomal structure and biogenesis	1.00257	upregulation	-
							b2577			-1.67507	downregulation	not present in model	-								b2586			1.61332	upregulation	not present in model	-								b3297	rpsK	Translation, ribosomal structure and biogenesis	1.00257	upregulation	-
							b2618			-1.73723	downregulation	not present in model	-								b2630			1.17106	upregulation	not present in model	-								b3559	glyS	Translation, ribosomal structure and biogenesis	0.984911	downregulation	-
							b2668			-1.81146	downregulation	not present in model	-								b2664			1.31551	upregulation	not present in model	-								b1098	tmk	Nucleotide Salvage Pathway	1.00846	upregulation	-
							b2681			-1.46403	downregulation	not present in model	-								b2924			1.71922	upregulation	not present in model	-								b0154	hemL	Cofactor and Prosthetic Group Biosynthesis	1.05928	upregulation	-
							b2736			-1.62412	downregulation	not present in model	-								b3163			1.61346	upregulation	not present in model	-								b0405	queA	Translation, ribosomal structure and biogenesis	1.02455	upregulation	-
							b2775			-1.31255	downregulation	not present in model	-								b3178			1.6608	upregulation	not present in model	-								b0159	mtn	Cofactor and Prosthetic Group Biosynthesis	5.20702	upregulation	-
							b2819			-2.10777	downregulation	not present in model	-								b3207			1.26089	upregulation	not present in model	-								b0409	secF	Intracellular trafficking, secretion, and vesicular transport	1.11436	upregulation	-
							b2837			-1.31616	downregulation	not present in model	-								b3235			1.10555	upregulation	not present in model	-								b0408	secD	Intracellular trafficking, secretion, and vesicular transport	1.11436	upregulation	-
							b2936			-1.4566	downregulation	not present in model	-								b3481			1.05921	upregulation	not present in model	-								b3176	glmM	Cell Envelope Biosynthesis	1.01368	upregulation	-
							b2940			-3.52159	downregulation	not present in model	-								b3520			1.13183	upregulation	not present in model	-								b3177	folP	Cofactor and Prosthetic Group Biosynthesis	1.01368	upregulation	-
							b2981			-1.44263	downregulation	not present in model	-								b3928			1.56559	upregulation	not present in model	-								b3175	secG	Intracellular trafficking, secretion, and vesicular transport	1.11436	upregulation	-
							b3009			-1.53579	downregulation	not present in model	-								b4000			1.86804	upregulation	not present in model	-								b3179	rlmE	Translation, ribosomal structure and biogenesis	1.00854	upregulation	-
							b3047			-1.97083	downregulation	not present in model	-								b4112			1.01273	upregulation	not present in model	-								b2806	rlmM	Translation, ribosomal structure and biogenesis	1.00854	upregulation	-
							b3048			-1.24751	downregulation	not present in model	-								b4174			1.19102	upregulation	not present in model	-								b1723	pfkB	Glycolysis/Gluconeogenesis	0.459402	downregulation	-
							b3076			-1.46525	downregulation	not present in model	-								b4201			1.43013	upregulation	not present in model	-								b3461	rpoH	Transcription	1.00307	upregulation	-
							b3078			-3.02071	downregulation	not present in model	-								b4402			1.36618	upregulation	not present in model	-								b0238	gpt	Nucleotide Salvage Pathway	0.972205	downregulation	-
							b3104			-1.77502	downregulation	not present in model	-								b4488			1.94457	upregulation	not present in model	-								b0891	lolA	Cell Wall/Membrane/Envelope Metabolism	1.01679	upregulation	-
							b3141			-2.23421	downregulation	not present in model	-								b4529			1.63996	upregulation	not present in model	-								b0893	serS	Translation, ribosomal structure and biogenesis	1.00104	upregulation	-
							b3188			-1.34049	downregulation	not present in model	-																						b0090	murG	Cell Envelope Biosynthesis	1.01368	upregulation	-
							b3264			-3.43801	downregulation	not present in model	-																						b0091	murC	Cell Envelope Biosynthesis	1.01368	upregulation	-
							b3271			-1.8149	downregulation	not present in model	-																						b0096	lpxC	Lipopolysaccharide Biosynthesis / Recycling	1.01368	upregulation	-
							b3413			-1.97926	downregulation	not present in model	-																						b0098	secA	Intracellular trafficking, secretion, and vesicular transport	1.10065	upregulation	-
							b3422			-1.40545	downregulation	not present in model	-																						b3807	cyaY	Other	1.07143	upregulation	-
							b3459			-3.97531	downregulation	not present in model	-																						b4382	deoA	Nucleotide Salvage Pathway	1.14594	upregulation	-
							b3466			-2.08914	downregulation	not present in model	-																						b2499	purM	Purine and Pyrimidine Biosynthesis	0.972384	downregulation	-
							b3482			-1.15191	downregulation	not present in model	-																						b2140	dusC	Translation, ribosomal structure and biogenesis	1.00826	upregulation	-
							b3487			-2.50594	downregulation	not present in model	-																						b0177	bamA	Cell Wall/Membrane/Envelope Metabolism	1.03671	upregulation	-
							b3491			-2.36389	downregulation	not present in model	-																						b0175	cdsA	Glycerophospholipid Metabolism	1.04056	upregulation	-
							b3524			-1.32048	downregulation	not present in model	-																						b0174	ispU	Cofactor and Prosthetic Group Biosynthesis	1.01368	upregulation	-
							b3530			-1.37101	downregulation	not present in model	-																						b0173	dxr	Cofactor and Prosthetic Group Biosynthesis	1.01436	upregulation	-
							b3533			-1.5013	downregulation	not present in model	-																						b0170	tsf	Translation, ribosomal structure and biogenesis	0.996257	downregulation	-
							b3552			-1.10361	downregulation	not present in model	-																						b0179	lpxD	Cell Wall/Membrane/Envelope Metabolism	1.01368	upregulation	-
							b3573			-1.00852	downregulation	not present in model	-																						b4090	rpiB	Alternate Carbon Metabolism	0.844254	downregulation	-
							b3574			-2.44708	downregulation	not present in model	-																						b1922	fliA	Transcription	1.01683	upregulation	-
							b3606			-1.395	downregulation	not present in model	-																						b2828	lgt	Cell Wall/Membrane/Envelope Metabolism	1.01381	upregulation	-
							b3615			-1.1612	downregulation	not present in model	-																						b2827	thyA	Nucleotide Salvage Pathway	1.00846	upregulation	-
							b3641			-1.70867	downregulation	not present in model	-																						b3747	kup	Inorganic Ion Transport and Metabolism	1.00026	upregulation	-
							b3660			-2.01451	downregulation	not present in model	-																						b4245	pyrB	Purine and Pyrimidine Biosynthesis	0.975659	downregulation	-
							b3684			-1.72447	downregulation	not present in model	-																						b3705	yidC	Cell Wall/Membrane/Envelope Metabolism	0.931554	downregulation	-
							b3716			-1.7686	downregulation	not present in model	-																						b3560	glyQ	Translation, ribosomal structure and biogenesis	0.984911	downregulation	-
							b3765			-1.55065	downregulation	not present in model	-																						b2610	ffh	Intracellular trafficking, secretion, and vesicular transport	0.883364	downregulation	-
							b3817			-2.01931	downregulation	not present in model	-																						b2614	grpE	Posttranslational modification, protein turnover, chaperones	0.922358	downregulation	-
							b3827			-3.4246	downregulation	not present in model	-																						b2615	nadK	Cofactor and Prosthetic Group Biosynthesis	1.01368	upregulation	-
							b3830			-1.25158	downregulation	not present in model	-																						b2617	bamE	Cell Wall/Membrane/Envelope Metabolism	1.03671	upregulation	-
							b3881			-1.93289	downregulation	not present in model	-																						b3181	greA	Transcription	1.015	upregulation	-
							b3906			-1.36648	downregulation	not present in model	-																						b0115	aceF	Glycolysis/Gluconeogenesis	1.31728	upregulation	-
							b3964			-1.25963	downregulation	not present in model	-																						b0114	aceE	Glycolysis/Gluconeogenesis	1.31728	upregulation	-
							b4002			-1.88497	downregulation	not present in model	-																						b0116	lpd	Folate Metabolism	1.26427	upregulation	-
							b4004			-1.70212	downregulation	not present in model	-																						b3958	argC	Arginine and Proline Metabolism	0.998186	downregulation	-
							b4060			-1.5671	downregulation	not present in model	-																						b0172	frr	Translation, ribosomal structure and biogenesis	1.00241	upregulation	-
							b4083			-1.31752	downregulation	not present in model	-																						b0750	nadA	Cofactor and Prosthetic Group Biosynthesis	1.01371	upregulation	-
							b4105			-2.45372	downregulation	not present in model	-																						b0025	ribF	Cofactor and Prosthetic Group Biosynthesis	1.14051	upregulation	-
							b4204			-2.40694	downregulation	not present in model	-																						b1761	gdhA	Glutamate Metabolism	1.00056	upregulation	-
							b4263			-2.38351	downregulation	not present in model	-																						b0027	lspA	Cell Wall/Membrane/Envelope Metabolism	1.01381	upregulation	-
							b4264			-1.08046	downregulation	not present in model	-																						b0026	ileS	Translation, ribosomal structure and biogenesis	0.989426	downregulation	-
							b4313			-1.66549	downregulation	not present in model	-																						b0029	ispH	Cofactor and Prosthetic Group Biosynthesis	1.01436	upregulation	-
							b4317			-1.71966	downregulation	not present in model	-																						b2288	nuoA	Oxidative Phosphorylation	1.06072	upregulation	-
							b4348			-2.46669	downregulation	not present in model	-																						b3289	rsmB	Transcription	1.00854	upregulation	-
							b4419			-1.53612	downregulation	not present in model	-																						b3041	ribB	Cofactor and Prosthetic Group Biosynthesis	1.04935	upregulation	-
							b4423			-1.44817	downregulation	not present in model	-																						b2183	rsuA	Translation, ribosomal structure and biogenesis	1.00854	upregulation	-
							b4461			-1.29184	downregulation	not present in model	-																						b2532	trmJ	Translation, ribosomal structure and biogenesis	1.02729	upregulation	-
							b4463			-1.76238	downregulation	not present in model	-																						b1378	ydbK	Other	1.00861	upregulation	-
							b4483			-1.60386	downregulation	not present in model	-																						b2501	ppk	Oxidative Phosphorylation	1.02455	upregulation	-
							b4493			-1.44839	downregulation	not present in model	-																						b0131	panD	Cofactor and Prosthetic Group Biosynthesis	1.01391	upregulation	-
							b4512			-1.69273	downregulation	not present in model	-																						b0134	panB	Cofactor and Prosthetic Group Biosynthesis	1.01391	upregulation	-
							b4567			-3.37798	downregulation	not present in model	-																						b3114	tdcE	Alternate Carbon Metabolism	1.13915	upregulation	-
							b4580			-1.75148	downregulation	not present in model	-																						b3117	tdcB	Valine Leucine and Isoleucine Metabolism	0.989426	downregulation	-
							b0020			1.07172	upregulation	not present in model	-																						b2867	xdhB	Nucleotide Salvage Pathway	0.972174	downregulation	-
							b0095			2.14806	upregulation	not present in model	-																						b2866	xdhA	Nucleotide Salvage Pathway	0.972174	downregulation	-
							b0178			2.45989	upregulation	not present in model	-																						b1740	nadE	Cofactor and Prosthetic Group Biosynthesis	1.01371	upregulation	-
							b0211			1.14936	upregulation	not present in model	-																						b4375	prfC	Translation, ribosomal structure and biogenesis	1.00241	upregulation	-
							b0288			1.3669	upregulation	not present in model	-																						b0657	lnt	Cell Wall/Membrane/Envelope Metabolism	1.01381	upregulation	-
							b0361			1.17826	upregulation	not present in model	-																						b2472	dapE	Threonine and Lysine Metabolism	1.01281	upregulation	-
							b0407			2.13251	upregulation	not present in model	-																						b2476	purC	Purine and Pyrimidine Biosynthesis	0.972381	downregulation	-
							b0440			1.9926	upregulation	not present in model	-																						b2477	bamC	Other	1.03671	upregulation	-
							b0470			1.23659	upregulation	not present in model	-																						b2478	dapA	Threonine and Lysine Metabolism	1.01281	upregulation	-
							b0471			1.7145	upregulation	not present in model	-																						b3301	rplO	Translation, ribosomal structure and biogenesis	1.00257	upregulation	-
							b0483			2.034	upregulation	not present in model	-																						b3303	rpsE	Translation, ribosomal structure and biogenesis	1.00257	upregulation	-
							b0525			1.36002	upregulation	not present in model	-																						b3305	rplF	Translation, ribosomal structure and biogenesis	1.00257	upregulation	-
							b0565			1.23934	upregulation	not present in model	-																						b3304	rplR	Translation, ribosomal structure and biogenesis	1.00257	upregulation	-
							b0605			1.85455	upregulation	not present in model	-																						b3307	rpsN	Translation, ribosomal structure and biogenesis	1.00257	upregulation	-
							b0620			3.88132	upregulation	not present in model	-																						b3309	rplX	Translation, ribosomal structure and biogenesis	1.00257	upregulation	-
							b0714			1.50337	upregulation	not present in model	-																						b3308	rplE	Translation, ribosomal structure and biogenesis	1.00257	upregulation	-
							b0741			1.3857	upregulation	not present in model	-																						b3321	rpsJ	Translation, ribosomal structure and biogenesis	1.00257	upregulation	-
							b0782			2.14624	upregulation	not present in model	-																						b3320	rplC	Translation, ribosomal structure and biogenesis	1.00257	upregulation	-
							b0814			3.07227	upregulation	not present in model	-																						b0339	cynT	Other	0.980155	downregulation	-
							b0815			1.2597	upregulation	not present in model	-																						b1822	rlmA	Other	1.00854	upregulation	-
							b0882			2.07941	upregulation	not present in model	-																						b3464	ftsY	Intracellular trafficking, secretion, and vesicular transport	0.462392	downregulation	-
							b0889			1.56387	upregulation	not present in model	-																						b3465	rsmD	Translation, ribosomal structure and biogenesis	1.00854	upregulation	-
							b0920			3.24942	upregulation	not present in model	-																						b0156	erpA	Posttranslational modification, protein turnover, chaperones	1.07981	upregulation	-
							b1004			3.19423	upregulation	not present in model	-																						b4258	valS	Translation, ribosomal structure and biogenesis	0.997331	downregulation	-
							b1075			2.28727	upregulation	not present in model	-																						b2416	ptsI	Transport Inner Membrane	1.02238	upregulation	-
							b1108			2.61428	upregulation	not present in model	-																						b2414	cysK	Cysteine Metabolism	1.01673	upregulation	-
							b1128			1.93778	upregulation	not present in model	-																						b2415	ptsH	Transport Inner Membrane	1.02238	upregulation	-
							b1187			1.97927	upregulation	not present in model	-																						b3172	argG	Arginine and Proline Metabolism	0.998186	downregulation	-
							b1237			1.676	upregulation	not present in model	-																						b1210	hemA	Cofactor and Prosthetic Group Biosynthesis	1.05928	upregulation	-
							b1248			1.76799	upregulation	not present in model	-																						b3406	greB	Transcription	1.015	upregulation	-
							b1324			1.00454	upregulation	not present in model	-																						b2751	cysN	Cysteine Metabolism	1.01673	upregulation	-
							b1332			1.73368	upregulation	not present in model	-																						b4025	pgi	Glycolysis/Gluconeogenesis	0.523045	downregulation	-
							b1334			1.12706	upregulation	not present in model	-																						b1377	ompN	Transport Outer Membrane Porin	1.03052	upregulation	-
							b1446			1.21441	upregulation	not present in model	-																						b4024	lysC	Threonine and Lysine Metabolism	1.00809	upregulation	-
							b1452			1.33555	upregulation	not present in model	-																						b0724	sdhB	Oxidative Phosphorylation	1.17032	upregulation	-
							b1542			2.66471	upregulation	not present in model	-																						b4171	miaA	Translation, ribosomal structure and biogenesis	1.02767	upregulation	-
							b1578			1.3235	upregulation	not present in model	-																						b4177	purA	Purine and Pyrimidine Biosynthesis	0.998523	downregulation	-
							b1596			1.21128	upregulation	not present in model	-																						b2926	pgk	Glycolysis/Gluconeogenesis	0.812408	downregulation	-
							b1597			5.06417	upregulation	not present in model	-																						b2925	fbaA	Pentose Phosphate Pathway	0.429748	downregulation	-
							b1614			1.75795	upregulation	not present in model	-																						b2527	hscB	Posttranslational modification, protein turnover, chaperones	1.07985	upregulation	-
							b1624			1.9933	upregulation	not present in model	-																						b3345	tusD	Other	1.01131	upregulation	-
							b1641			1.32522	upregulation	not present in model	-																						b3344	tusC	Other	1.01131	upregulation	-
							b1706			1.28381	upregulation	not present in model	-																						b3341	rpsG	Translation, ribosomal structure and biogenesis	1.00257	upregulation	-
							b1712			2.04553	upregulation	not present in model	-																						b3343	tusB	Posttranslational modification, protein turnover, chaperones	1.01131	upregulation	-
							b1758			3.45283	upregulation	not present in model	-																						b3342	rpsL	Translation, ribosomal structure and biogenesis	1.00257	upregulation	-
							b1762			1.20903	upregulation	not present in model	-																						b2690	yqaB	Alternate Carbon Metabolism	1.01368	upregulation	-
							b1793			1.48278	upregulation	not present in model	-																						b4467	glcF	Alternate Carbon Metabolism	1.01368	upregulation	-
							b1824			3.37577	upregulation	not present in model	-																						b1866	aspS	tRNA Charging	1.01209	upregulation	-
							b1831			1.27618	upregulation	not present in model	-																						b0194	proS	Translation, ribosomal structure and biogenesis	1.01945	upregulation	-
							b1905			4.28755	upregulation	not present in model	-																						b3642	pyrE	Purine and Pyrimidine Biosynthesis	0.975659	downregulation	-
							b1920			1.72331	upregulation	not present in model	-																						b3643	rph	Other	1.0071	upregulation	-
							b1923			1.15461	upregulation	not present in model	-																						b3648	gmk	Nucleotide Salvage Pathway	0.978502	downregulation	-
							b2092			2.37447	upregulation	not present in model	-																						b3429	glgA	Glycolysis/Gluconeogenesis	1.01368	upregulation	-
							b2294			1.64471	upregulation	not present in model	-																						b2779	eno	Glycolysis/Gluconeogenesis	0.792752	downregulation	-
							b2442			1.40159	upregulation	not present in model	-																						b3306	rpsH	Translation, ribosomal structure and biogenesis	1.00257	upregulation	-
							b2513			2.33532	upregulation	not present in model	-																						b1101	ptsG	Transport Inner Membrane	1.02238	upregulation	-
							b2572			1.60189	upregulation	not present in model	-																						b3360	pabA	Cofactor and Prosthetic Group Biosynthesis	1.01368	upregulation	-
							b2597			2.21442	upregulation	not present in model	-																						b2019	hisG	Histidine Metabolism	1.03652	upregulation	-
							b2671			4.68565	upregulation	not present in model	-																						b1661	cfa	Glycerophospholipid Metabolism	14.2697	upregulation	-
							b2672			4.85106	upregulation	not present in model	-																						b1662	ribC	Cofactor and Prosthetic Group Biosynthesis	1.04935	upregulation	-
							b2729			1.30534	upregulation	not present in model	-																						b0680	glnS	Translation, ribosomal structure and biogenesis	1.01592	upregulation	-
							b2829			1.27907	upregulation	not present in model	-																						b3167	rbfA	Translation, ribosomal structure and biogenesis	1.00854	upregulation	-
							b2891			1.27638	upregulation	not present in model	-																						b1849	purT	Purine and Pyrimidine Biosynthesis	3.31188	upregulation	-
							b2896			1.42833	upregulation	not present in model	-																						b2750	cysC	Cysteine Metabolism	1.01673	upregulation	-
							b2910			2.32789	upregulation	not present in model	-																						b2752	cysD	Cysteine Metabolism	1.01673	upregulation	-
							b3002			1.93752	upregulation	not present in model	-																						b3994	thiC	Cofactor and Prosthetic Group Biosynthesis	1.00223	upregulation	-
							b3037			1.33617	upregulation	not present in model	-																						b3997	hemE	Cofactor and Prosthetic Group Biosynthesis	1.08106	upregulation	-
							b3038			1.07932	upregulation	not present in model	-																						b3993	thiE	Cofactor and Prosthetic Group Biosynthesis	1.00223	upregulation	-
							b3045			1.17886	upregulation	not present in model	-																						b2573	rpoE	Transcription	3.30439	upregulation	-
							b3155			2.46632	upregulation	not present in model	-																						b2575	yfiC	Translation, ribosomal structure and biogenesis	1.00748	upregulation	-
							b3157			2.67595	upregulation	not present in model	-																						b2574	nadB	Cofactor and Prosthetic Group Biosynthesis	1.01371	upregulation	-
							b3162			2.14766	upregulation	not present in model	-																						b0142	folK	Cofactor and Prosthetic Group Biosynthesis	1.01368	upregulation	-
							b3163			2.91284	upregulation	not present in model	-																						b3198	kdsC	Lipopolysaccharide Biosynthesis / Recycling	1.01368	upregulation	-
							b3178			1.34438	upregulation	not present in model	-																						b3199	lptC	Lipopolysaccharide Biosynthesis / Recycling	1.01368	upregulation	-
							b3192			1.66385	upregulation	not present in model	-																						b3197	kdsD	Alternate Carbon Metabolism	1.01368	upregulation	-
							b3229			1.72356	upregulation	not present in model	-																						b0915	lpxK	Lipopolysaccharide Biosynthesis / Recycling	1.01368	upregulation	-
							b3356			1.6816	upregulation	not present in model	-																						b0914	msbA	Transport Inner Membrane	1.05909	upregulation	-
							b3357			1.4427	upregulation	not present in model	-																						b4202	rpsR	Translation, ribosomal structure and biogenesis	1.00257	upregulation	-
							b3408			6.5735	upregulation	not present in model	-																						b0099	mutT	Nucleotide Salvage Pathway	1.01368	upregulation	-
							b3472			1.04011	upregulation	not present in model	-																						b0523	purE	Purine and Pyrimidine Biosynthesis	0.972381	downregulation	-
							b3495			1.79282	upregulation	not present in model	-																						b0524	lpxH	Lipopolysaccharide Biosynthesis / Recycling	1.01368	upregulation	-
							b3547			1.61097	upregulation	not present in model	-																						b0526	cysS	Translation, ribosomal structure and biogenesis	1.04888	upregulation	-
							b3689			1.1506	upregulation	not present in model	-																						b0529	folD	Folate Metabolism	0.917763	downregulation	-
							b3755			1.84246	upregulation	not present in model	-																						b2960	trmI	Translation, ribosomal structure and biogenesis	1.00882	upregulation	-
							b3777			1.63628	upregulation	not present in model	-																						b3389	aroB	Tyrosine Tryptophan and Phenylalanine Metabolism	1.01002	upregulation	-
							b3928			2.50178	upregulation	not present in model	-																						b3384	trpS	Translation, ribosomal structure and biogenesis	1.02647	upregulation	-
							b4017			1.2081	upregulation	not present in model	-																						b3386	rpe	Pentose Phosphate Pathway	inf (original flux at pH 7 is 0)	upregulation	-
							b4124			1.55966	upregulation	not present in model	-																						b0406	tgt	Translation, ribosomal structure and biogenesis	1.02455	upregulation	-
							b4140			1.23212	upregulation	not present in model	-																						b2388	glk	Glycolysis/Gluconeogenesis	0.990288	downregulation	-
							b4148			2.59312	upregulation	not present in model	-																						b4262	lptG	Lipopolysaccharide Biosynthesis / Recycling	1.01368	upregulation	-
							b4172			2.35108	upregulation	not present in model	-																						b4261	lptF	Lipopolysaccharide Biosynthesis / Recycling	1.01368	upregulation	-
							b4173			1.51345	upregulation	not present in model	-																						b3608	gpsA	Alternate Carbon Metabolism	1.04743	upregulation	-
							b4255			1.56591	upregulation	not present in model	-																						b3609	secB	Intracellular trafficking, secretion, and vesicular transport	1.23157	upregulation	-
							b4366			1.47521	upregulation	not present in model	-																						b3972	murB	Cell Envelope Biosynthesis	1.01368	upregulation	-
							b4401			1.79136	upregulation	not present in model	-																						b3607	cysE	Cysteine Metabolism	1.01673	upregulation	-
							b4488			2.5177	upregulation	not present in model	-																						b3974	coaA	Cofactor and Prosthetic Group Biosynthesis	1.01391	upregulation	-
							b4493			1.47547	upregulation	not present in model	-																						b0778	bioD	Cofactor and Prosthetic Group Biosynthesis	1.01972	upregulation	-
							b4529			1.55527	upregulation	not present in model	-																						b0775	bioB	Other	1.01972	upregulation	-
							b4538			1.53385	upregulation	not present in model	-																						b0774	bioA	Cofactor and Prosthetic Group Biosynthesis	1.01972	upregulation	-
							b4566			2.04904	upregulation	not present in model	-																						b0777	bioC	Cofactor and Prosthetic Group Biosynthesis	1.01972	upregulation	-
																																			b0776	bioF	Other	1.01972	upregulation	-
																																			b2559	tadA	Translation, ribosomal structure and biogenesis	0.994793	downregulation	-
																																			b2557	purL	Purine and Pyrimidine Biosynthesis	0.972384	downregulation	-
																																			b2551	glyA	Cofactor and Prosthetic Group Biosynthesis	0.979235	downregulation	-
																																			b4384	deoD	Nucleotide Salvage Pathway	1.36994	upregulation	-
																																			b4388	serB	Glycine and Serine Metabolism	0.998264	downregulation	-
																																			b1652	rnt	Replication, recombination and repair	1.00716	upregulation	-
																																			b1415	aldA	Alternate Carbon Metabolism	1.01368	upregulation	-
																																			b4041	plsB	Other	1.04778	upregulation	-
																																			b4040	ubiA	Cofactor and Prosthetic Group Biosynthesis	1.01368	upregulation	-
																																			b2946	rsmE	Translation, ribosomal structure and biogenesis	1.00854	upregulation	-
																																			b2942	metK	Methionine Metabolism	5.14322	upregulation	-
																																			b2517	rlmN	Translation, ribosomal structure and biogenesis	1.00854	upregulation	-
																																			b2515	ispG	Cofactor and Prosthetic Group Biosynthesis	1.01436	upregulation	-
																																			b1622	malY	Methionine Metabolism	1.00594	upregulation	-
																																			b1089	rpmF	Translation, ribosomal structure and biogenesis	1.00257	upregulation	-
																																			b1084	rne	Translation, ribosomal structure and biogenesis	1.0076	upregulation	-
																																			b1086	rluC	Translation, ribosomal structure and biogenesis	1.00854	upregulation	-
																																			b3651	trmH	Translation, ribosomal structure and biogenesis	1.0033	upregulation	-
																																			b3956	ppc	Anaplerotic Reactions	0	downregulation	-
																																			b3957	argE	Arginine and Proline Metabolism	0.998186	downregulation	-
																																			b3959	argB	Arginine and Proline Metabolism	0.998186	downregulation	-
																																			b3637	rpmB	Translation, ribosomal structure and biogenesis	1.00257	upregulation	-
																																			b2283	nuoG	Oxidative Phosphorylation	1.06072	upregulation	-
																																			b2282	nuoH	Oxidative Phosphorylation	1.06072	upregulation	-
																																			b2281	nuoI	Oxidative Phosphorylation	1.06072	upregulation	-
																																			b2280	nuoJ	Oxidative Phosphorylation	1.06072	upregulation	-
																																			b2287	nuoB	Oxidative Phosphorylation	1.06072	upregulation	-
																																			b2286	nuoC	Oxidative Phosphorylation	1.06072	upregulation	-
																																			b2285	nuoE	Oxidative Phosphorylation	1.06072	upregulation	-
																																			b2284	nuoF	Oxidative Phosphorylation	1.06072	upregulation	-
																																			b3850	hemG	Cofactor and Prosthetic Group Biosynthesis	1.08106	upregulation	-
																																			b4022	rluF	Translation, ribosomal structure and biogenesis	1.00854	upregulation	-
																																			b0911	rpsA	Translation, ribosomal structure and biogenesis	1.00257	upregulation	-
																																			b0910	cmk	Nucleotide Salvage Pathway	1.01704	upregulation	-
																																			b0918	kdsB	Lipopolysaccharide Biosynthesis / Recycling	1.01368	upregulation	-
																																			b3340	fusA	Translation, ribosomal structure and biogenesis	0.996257	downregulation	-
																																			b1207	prs	Histidine Metabolism	1.01699	upregulation	-
																																			b1208	ispE	Cofactor and Prosthetic Group Biosynthesis	1.01436	upregulation	-
																																			b3936	rpmE	Translation, ribosomal structure and biogenesis	1.00257	upregulation	-
																																			b0004	thrC	Cofactor and Prosthetic Group Biosynthesis	1.00606	upregulation	-
																																			b0003	thrB	Threonine and Lysine Metabolism	1.00606	upregulation	-
																																			b2519	pbpC	Murein Biosynthesis	1.01368	upregulation	-
																																			b2512	bamB	Cell Wall/Membrane/Envelope Metabolism	1.03671	upregulation	-
																																			b2514	hisS	Translation, ribosomal structure and biogenesis	1.03652	upregulation	-
																																			b3200	lptA	Lipopolysaccharide Biosynthesis / Recycling	56.1689	upregulation	-
																																			b3201	lptB	Lipopolysaccharide Biosynthesis / Recycling	1.01368	upregulation	-
																																			b3202	rpoN	Transcription	0.974598	downregulation	-
																																			b2697	alaS	Translation, ribosomal structure and biogenesis	0.991217	downregulation	-
																																			b3835	ubiB	Cofactor and Prosthetic Group Biosynthesis	1.01368	upregulation	-
																																			b4094	phnN	Alternate Carbon Metabolism	0.797552	downregulation	-
																																			b3831	udp	Nucleotide Salvage Pathway	1.14594	upregulation	-
