# Supplementary material for: Genome-scale model of metabolism and gene expression provides a multi-scale description of acid stress responses in Escherichia coli
Source: PLoS Comput Biol. 2019 Dec 6;15(12):e1007525. doi: 10.1371/journal.pcbi.1007525 (PMC6897400; doi:10.1371/journal.pcbi.1007525)
Supplement: S7 Table — (XLSX) [file pcbi.1007525.s011.xlsx]

## Sheet: Sheet1
Table S7. Top translation reactions requiring proteome resources that lead to the upregulation of amino acid synthesis in Figure 5A.
translation reaction in the ME-model	COG categories
translation_b2277	Oxidative Phosphorylation
translation_b2278	Oxidative Phosphorylation
translation_b3734	Oxidative Phosphorylation
translation_b3735	Oxidative Phosphorylation
translation_b3736	Oxidative Phosphorylation
translation_b3732	Oxidative Phosphorylation
translation_b3733	Oxidative Phosphorylation
translation_b0723	Oxidative Phosphorylation
translation_b0724	Oxidative Phosphorylation
translation_b2283	Oxidative Phosphorylation
translation_b2287	Oxidative Phosphorylation
translation_b2286	Oxidative Phosphorylation
translation_b2285	Oxidative Phosphorylation
translation_b2284	Oxidative Phosphorylation
translation_b3844	Cofactor and Prosthetic Group Biosynthesis
translation_b1779	Cofactor and Prosthetic Group Biosynthesis
translation_b0420	Cofactor and Prosthetic Group Biosynthesis
translation_b0173	Cofactor and Prosthetic Group Biosynthesis
translation_b0750	Cofactor and Prosthetic Group Biosynthesis
translation_b1740	Cofactor and Prosthetic Group Biosynthesis
translation_b1208	Cofactor and Prosthetic Group Biosynthesis
translation_b3919	Glycolysis/Gluconeogenesis
translation_b4395	Glycolysis/Gluconeogenesis
translation_b1723	Glycolysis/Gluconeogenesis
translation_b0115	Glycolysis/Gluconeogenesis
translation_b0114	Glycolysis/Gluconeogenesis
translation_b2926	Glycolysis/Gluconeogenesis
translation_b2779	Glycolysis/Gluconeogenesis
translation_b3916	Alternate Carbon Metabolism
translation_b4090	Alternate Carbon Metabolism
translation_b4014	Anaplerotic Reactions
translation_b3956	Anaplerotic Reactions
translation_b0720	Citric Acid Cycle
translation_b0726	Citric Acid Cycle
translation_b0728	Citric Acid Cycle
translation_b1612	Citric Acid Cycle
translation_b1276	Citric Acid Cycle
translation_b3941	Folate Metabolism
translation_b0116	Folate Metabolism
translation_b2026	Histidine Metabolism
translation_b2025	Histidine Metabolism
translation_b2021	Histidine Metabolism
translation_b2020	Histidine Metabolism
translation_b2019	Histidine Metabolism
translation_b3300	Intracellular trafficking, secretion, and vesi...
translation_b0098	Intracellular trafficking, secretion, and vesi...
translation_b3609	Intracellular trafficking, secretion, and vesi...
translation_b2341	Membrane Lipid Metabolism
translation_b0221	Membrane Lipid Metabolism
translation_b3846	Membrane Lipid Metabolism
translation_b2687	Methionine Metabolism
translation_dummy	Other
translation_b1852	Pentose Phosphate Pathway
translation_b1851	Pentose Phosphate Pathway
translation_b2029	Pentose Phosphate Pathway
translation_b0767	Pentose Phosphate Pathway
translation_b2925	Pentose Phosphate Pathway
translation_b2780	Purine and Pyrimidine Biosynthesis
translation_b2499	Purine and Pyrimidine Biosynthesis
translation_b1849	Purine and Pyrimidine Biosynthesis
translation_b1850	Pyruvate Metabolism
