# Supplementary material for: Genome-scale model of metabolism and gene expression provides a multi-scale description of acid stress responses in Escherichia coli
Source: PLoS Comput Biol. 2019 Dec 6;15(12):e1007525. doi: 10.1371/journal.pcbi.1007525 (PMC6897400; doi:10.1371/journal.pcbi.1007525)
Supplement: S8 Table — (XLSX) [file pcbi.1007525.s012.xlsx]

## Sheet: Sheet1
Table S8. Validation of model predictions against the proteomics data of E. coli under pH 6 compared to pH 7
Note. We selected proteins with confidence score > 500 based on the distribution of confidence score in the proteomics data by Schmidt et al.
locus	gene	COG categories	confidence_score	medianRatio_pH 6_vs_glucose	direction of change under acid stress	model prediction	-
b3916	pfkA	Alternate Carbon Metabolism	1646.6	0.99	downregulation	correct prediction	-	Number of model prediction on differentially expressed proteins in data
b1033	ghrA	Alternate Carbon Metabolism	751.34	1	no change	correct prediction	-	correct prediction	123
b3359	argD	Arginine and Proline Metabolism	1975.67	0.9	downregulation	correct prediction	-	incorrect prediction	119
b3960	argH	Arginine and Proline Metabolism	1409.74	0.83	downregulation	correct prediction	-	Inactive and not present in model	349
b4254	argI	Arginine and Proline Metabolism	1247.96	0.87	downregulation	correct prediction	-
b3957	argE	Arginine and Proline Metabolism	967.76	0.77	downregulation	correct prediction	-
b1014	putA	Arginine and Proline Metabolism	1025.92	1	no change	correct prediction	-
b0386	proC	Arginine and Proline Metabolism	883.91	1.42	upregulation	correct prediction	-
b0085	murE	Cell Envelope Biosynthesis	846.75	1.15	upregulation	correct prediction	-
b0381	ddlA	Cell Envelope Biosynthesis	726.17	1.37	upregulation	correct prediction	-
b0090	murG	Cell Envelope Biosynthesis	591.12	1.61	upregulation	correct prediction	-
b3967	murI	Cell Envelope Biosynthesis	577.65	1.41	upregulation	correct prediction	-
b0891	lolA	Cell Wall/Membrane/Envelope Metabolism	962.49	1.14	upregulation	correct prediction	-
b0179	lpxD	Cell Wall/Membrane/Envelope Metabolism	584.85	1.05	upregulation	correct prediction	-
b0726	sucA	Citric Acid Cycle	2857.35	0.85	downregulation	correct prediction	-
b3774	ilvC	Cofactor and Prosthetic Group Biosynthesis	4608.86	0.67	downregulation	correct prediction	-
b1779	gapA	Cofactor and Prosthetic Group Biosynthesis	3213.92	0.97	downregulation	correct prediction	-
b0004	thrC	Cofactor and Prosthetic Group Biosynthesis	2419.78	1.01	upregulation	correct prediction	-
b1740	nadE	Cofactor and Prosthetic Group Biosynthesis	1694.71	1.14	upregulation	correct prediction	-
b2153	folE	Cofactor and Prosthetic Group Biosynthesis	1312.68	1.07	upregulation	correct prediction	-
b0133	panC	Cofactor and Prosthetic Group Biosynthesis	1140.87	1.01	upregulation	correct prediction	-
b2515	ispG	Cofactor and Prosthetic Group Biosynthesis	1100.99	1.17	upregulation	correct prediction	-
b2232	ubiG	Cofactor and Prosthetic Group Biosynthesis	621.31	1.12	upregulation	correct prediction	-
b0369	hemB	Cofactor and Prosthetic Group Biosynthesis	600.53	1.04	upregulation	correct prediction	-
b3041	ribB	Cofactor and Prosthetic Group Biosynthesis	600.43	1.09	upregulation	correct prediction	-
b0029	ispH	Cofactor and Prosthetic Group Biosynthesis	518.42	1.07	upregulation	correct prediction	-
b2752	cysD	Cysteine Metabolism	1044.93	1.03	upregulation	correct prediction	-
b2762	cysH	Cysteine Metabolism	1005.52	1.04	upregulation	correct prediction	-
b4214	cysQ	Cysteine Metabolism	667.78	1.11	upregulation	correct prediction	-
b2913	serA	Glycine and Serine Metabolism	1017.19	0.99	downregulation	correct prediction	-
b0114	aceE	Glycolysis/Gluconeogenesis	6234.39	1.08	upregulation	correct prediction	-
b2422	cysA	Inorganic Ion Transport and Metabolism	882.04	1	no change	correct prediction	-
b3609	secB	Intracellular trafficking, secretion, and vesicular transport	808.42	1.12	upregulation	correct prediction	-
b1215	kdsA	Lipopolysaccharide Biosynthesis / Recycling	1322.87	1.15	upregulation	correct prediction	-
b3200	lptA	Lipopolysaccharide Biosynthesis / Recycling	693.84	1.06	upregulation	correct prediction	-
b3201	lptB	Lipopolysaccharide Biosynthesis / Recycling	503.48	1.12	upregulation	correct prediction	-
b0096	lpxC	Lipopolysaccharide Biosynthesis / Recycling	502.98	2.23	upregulation	correct prediction	-
b0185	accA	Membrane Lipid Metabolism	1819.8	1.04	upregulation	correct prediction	-
b3255	accB	Membrane Lipid Metabolism	604.53	1.05	upregulation	correct prediction	-
b2942	metK	Methionine Metabolism	3211.45	1.25	upregulation	correct prediction	-
b2687	luxS	Methionine Metabolism	1299.53	1.49	upregulation	correct prediction	-
b3781	trxA	Methionine Metabolism	898.13	1.18	upregulation	correct prediction	-
b4382	deoA	Nucleotide Salvage Pathway	1003.38	1.4	upregulation	correct prediction	-
b4129	lysU	Nucleotide Salvage Pathway	807.4	1.28	upregulation	correct prediction	-
b0954	fabA	Other	789.19	1	no change	correct prediction	-
b2323	fabB	Other	2762.49	1.01	upregulation	correct prediction	-
b1092	fabD	Other	1746.84	1.15	upregulation	correct prediction	-
b1093	fabG	Other	1710.33	1.16	upregulation	correct prediction	-
b1288	fabI	Other	1649.47	1.11	upregulation	correct prediction	-
b3509	hdeB	Other	1102.02	2.19	upregulation	correct prediction	-
b3734	atpA	Oxidative Phosphorylation	4893.95	0.94	downregulation	correct prediction	-
b3732	atpD	Oxidative Phosphorylation	4816.67	0.92	downregulation	correct prediction	-
b3735	atpH	Oxidative Phosphorylation	1165.9	0.97	downregulation	correct prediction	-
b0724	sdhB	Oxidative Phosphorylation	1640.74	1.21	upregulation	correct prediction	-
b2287	nuoB	Oxidative Phosphorylation	814.07	1.3	upregulation	correct prediction	-
b2285	nuoE	Oxidative Phosphorylation	542.03	1.49	upregulation	correct prediction	-
b2465	tktB	Pentose Phosphate Pathway	1480.76	1.54	upregulation	correct prediction	-
b0014	dnaK	Posttranslational modification, protein turnover, chaperones	6392.18	0.86	downregulation	correct prediction	-
b0015	dnaJ	Posttranslational modification, protein turnover, chaperones	680.17	0.79	downregulation	correct prediction	-
b0053	surA	Posttranslational modification, protein turnover, chaperones	2280.77	1.17	upregulation	correct prediction	-
b4142	groS	Posttranslational modification, protein turnover, chaperones	964.85	1.04	upregulation	correct prediction	-
b2527	hscB	Posttranslational modification, protein turnover, chaperones	530.13	1.02	upregulation	correct prediction	-
b4177	purA	Purine and Pyrimidine Biosynthesis	2912.77	0.99	downregulation	correct prediction	-
b4006	purH	Purine and Pyrimidine Biosynthesis	2651.41	0.96	downregulation	correct prediction	-
b2780	pyrG	Purine and Pyrimidine Biosynthesis	1846.81	0.63	downregulation	correct prediction	-
b2507	guaA	Purine and Pyrimidine Biosynthesis	1772.53	0.87	downregulation	correct prediction	-
b2557	purL	Purine and Pyrimidine Biosynthesis	1396.68	0.49	downregulation	correct prediction	-
b4005	purD	Purine and Pyrimidine Biosynthesis	1203.18	0.89	downregulation	correct prediction	-
b1131	purB	Purine and Pyrimidine Biosynthesis	1026.18	0.72	downregulation	correct prediction	-
b3642	pyrE	Purine and Pyrimidine Biosynthesis	533.15	0.52	downregulation	correct prediction	-
b0166	dapD	Threonine and Lysine Metabolism	1694.13	1.14	upregulation	correct prediction	-
b2478	dapA	Threonine and Lysine Metabolism	981.93	1.04	upregulation	correct prediction	-
b0003	thrB	Threonine and Lysine Metabolism	691.72	1.01	upregulation	correct prediction	-
b3987	rpoB	Transcription	6820.94	0.75	downregulation	correct prediction	-
b3988	rpoC	Transcription	4018.89	0.68	downregulation	correct prediction	-
b3067	rpoD	Transcription	1254.04	0.73	downregulation	correct prediction	-
b3169	nusA	Transcription	2627.37	1.14	upregulation	correct prediction	-
b3982	nusG	Transcription	1120.25	1.02	upregulation	correct prediction	-
b3649	rpoZ	Transcription	1098.65	1.09	upregulation	correct prediction	-
b3340	fusA	Translation, ribosomal structure and biogenesis	5738.02	0.8	downregulation	correct prediction	-
b2697	alaS	Translation, ribosomal structure and biogenesis	3861.88	0.9	downregulation	correct prediction	-
b3559	glyS	Translation, ribosomal structure and biogenesis	3709.65	0.91	downregulation	correct prediction	-
b2890	lysS	Translation, ribosomal structure and biogenesis	2519.13	0.98	downregulation	correct prediction	-
b1876	argS	Translation, ribosomal structure and biogenesis	1221.7	0.92	downregulation	correct prediction	-
b0026	ileS	Translation, ribosomal structure and biogenesis	1038.37	0.7	downregulation	correct prediction	-
b1637	tyrS	Translation, ribosomal structure and biogenesis	750.01	0.76	downregulation	correct prediction	-
b3308	rplE	Translation, ribosomal structure and biogenesis	2602.39	1.04	upregulation	correct prediction	-
b3984	rplA	Translation, ribosomal structure and biogenesis	2355.27	1.1	upregulation	correct prediction	-
b4200	rpsF	Translation, ribosomal structure and biogenesis	2216.65	1.05	upregulation	correct prediction	-
b3303	rpsE	Translation, ribosomal structure and biogenesis	1768.42	1.11	upregulation	correct prediction	-
b3305	rplF	Translation, ribosomal structure and biogenesis	1459.95	1.02	upregulation	correct prediction	-
b3320	rplC	Translation, ribosomal structure and biogenesis	1351.71	1.04	upregulation	correct prediction	-
b3341	rpsG	Translation, ribosomal structure and biogenesis	1183.6	1.31	upregulation	correct prediction	-
b3315	rplV	Translation, ribosomal structure and biogenesis	1061.77	1.13	upregulation	correct prediction	-
b3231	rplM	Translation, ribosomal structure and biogenesis	1034.04	1.03	upregulation	correct prediction	-
b1718	infC	Translation, ribosomal structure and biogenesis	833.35	1.26	upregulation	correct prediction	-
b3310	rplN	Translation, ribosomal structure and biogenesis	806.02	1.08	upregulation	correct prediction	-
b3983	rplK	Translation, ribosomal structure and biogenesis	776.21	1.22	upregulation	correct prediction	-
b0884	infA	Translation, ribosomal structure and biogenesis	720.88	1.25	upregulation	correct prediction	-
b3314	rpsC	Translation, ribosomal structure and biogenesis	706.12	1.01	upregulation	correct prediction	-
b3309	rplX	Translation, ribosomal structure and biogenesis	697.12	1.07	upregulation	correct prediction	-
b3321	rpsJ	Translation, ribosomal structure and biogenesis	683.6	1.03	upregulation	correct prediction	-
b3312	rpmC	Translation, ribosomal structure and biogenesis	677.39	1.33	upregulation	correct prediction	-
b3146	rsmI	Translation, ribosomal structure and biogenesis	632.25	1.39	upregulation	correct prediction	-
b2609	rpsP	Translation, ribosomal structure and biogenesis	613.78	1.31	upregulation	correct prediction	-
b3936	rpmE	Translation, ribosomal structure and biogenesis	594.9	1.08	upregulation	correct prediction	-
b3706	mnmE	Translation, ribosomal structure and biogenesis	592.94	1.11	upregulation	correct prediction	-
b2183	rsuA	Translation, ribosomal structure and biogenesis	590.07	1.01	upregulation	correct prediction	-
b1133	mnmA	Translation, ribosomal structure and biogenesis	580.45	1.05	upregulation	correct prediction	-
b3302	rpmD	Translation, ribosomal structure and biogenesis	551.93	1.1	upregulation	correct prediction	-
b3165	rpsO	Translation, ribosomal structure and biogenesis	530.44	1.02	upregulation	correct prediction	-
b0811	glnH	Transport Inner Membrane	2159.24	1	no change	correct prediction	-
b1866	aspS	tRNA Charging	2057.08	1.09	upregulation	correct prediction	-
b4054	tyrB	Tyrosine Tryptophan and Phenylalanine Metabolism	1197.58	0.87	downregulation	correct prediction	-
b2329	aroC	Tyrosine Tryptophan and Phenylalanine Metabolism	797.29	1.14	upregulation	correct prediction	-
b3390	aroK	Tyrosine Tryptophan and Phenylalanine Metabolism	678.41	1.03	upregulation	correct prediction	-
b3389	aroB	Tyrosine Tryptophan and Phenylalanine Metabolism	626.31	1.01	upregulation	correct prediction	-
b0074	leuA	Valine Leucine and Isoleucine Metabolism	2806.3	0.81	downregulation	correct prediction	-
b0072	leuC	Valine Leucine and Isoleucine Metabolism	1740.97	0.86	downregulation	correct prediction	-
b0073	leuB	Valine Leucine and Isoleucine Metabolism	1562.72	0.74	downregulation	correct prediction	-
b3771	ilvD	Valine Leucine and Isoleucine Metabolism	1001.2	0.82	downregulation	correct prediction	-
b0077	ilvI	Valine Leucine and Isoleucine Metabolism	867.89	0.99	downregulation	correct prediction	-
b0078	ilvH	Valine Leucine and Isoleucine Metabolism	654.71	0.95	downregulation	correct prediction	-
b3744	asnA	Alanine and Aspartate Metabolism	844.66	0.98	downregulation	inactive in model	-
b4139	aspA	Alanine and Aspartate Metabolism	1200.97	1.15	upregulation	inactive in model	-
b1189	dadA	Alanine and Aspartate Metabolism	680.41	1.66	upregulation	inactive in model	-
b0118	acnB	Alternate Carbon Metabolism	6451.7	0.94	downregulation	inactive in model	-
b0903	pflB	Alternate Carbon Metabolism	3181.48	0.82	downregulation	inactive in model	-
b4266	idnO	Alternate Carbon Metabolism	1815.51	0.84	downregulation	inactive in model	-
b2533	suhB	Alternate Carbon Metabolism	1444.79	0.91	downregulation	inactive in model	-
b0759	galE	Alternate Carbon Metabolism	1387.05	0.81	downregulation	inactive in model	-
b4122	fumB	Alternate Carbon Metabolism	1370.79	0.49	downregulation	inactive in model	-
b0756	galM	Alternate Carbon Metabolism	1237.64	0.99	downregulation	inactive in model	-
b1200	dhaK	Alternate Carbon Metabolism	1206.35	0.9	downregulation	inactive in model	-
b4267	idnD	Alternate Carbon Metabolism	1147.39	0.99	downregulation	inactive in model	-
b2132	bglX	Alternate Carbon Metabolism	1077.46	0.94	downregulation	inactive in model	-
b0331	prpB	Alternate Carbon Metabolism	940.66	0.93	downregulation	inactive in model	-
b3225	nanA	Alternate Carbon Metabolism	907.34	0.81	downregulation	inactive in model	-
b1198	dhaM	Alternate Carbon Metabolism	851.4	0.99	downregulation	inactive in model	-
b3945	gldA	Alternate Carbon Metabolism	613.84	0.47	downregulation	inactive in model	-
b4322	uxuA	Alternate Carbon Metabolism	600.06	0.58	downregulation	inactive in model	-
b3223	nanE	Alternate Carbon Metabolism	542.75	0.99	downregulation	inactive in model	-
b2096	gatY	Alternate Carbon Metabolism	1821.94	1.43	upregulation	inactive in model	-
b3553	ghrB	Alternate Carbon Metabolism	1680.91	1.13	upregulation	inactive in model	-
b4383	deoB	Alternate Carbon Metabolism	1621.18	1.43	upregulation	inactive in model	-
b2095	gatZ	Alternate Carbon Metabolism	1465.65	1.16	upregulation	inactive in model	-
b3600	mtlD	Alternate Carbon Metabolism	1447.98	1.35	upregulation	inactive in model	-
b1197	treA	Alternate Carbon Metabolism	1437.49	1.67	upregulation	inactive in model	-
b4381	deoC	Alternate Carbon Metabolism	1258.77	1.23	upregulation	inactive in model	-
b0757	galK	Alternate Carbon Metabolism	1037.2	1.03	upregulation	inactive in model	-
b2091	gatD	Alternate Carbon Metabolism	1022.48	1.25	upregulation	inactive in model	-
b3752	rbsK	Alternate Carbon Metabolism	989.09	1.06	upregulation	inactive in model	-
b2579	grcA	Alternate Carbon Metabolism	940.4	2.03	upregulation	inactive in model	-
b0678	nagB	Alternate Carbon Metabolism	876.14	1.29	upregulation	inactive in model	-
b1613	manA	Alternate Carbon Metabolism	856.84	1.13	upregulation	inactive in model	-
b3012	dkgA	Alternate Carbon Metabolism	749.62	1.31	upregulation	inactive in model	-
b0334	prpD	Alternate Carbon Metabolism	719.83	1.2	upregulation	inactive in model	-
b1896	otsA	Alternate Carbon Metabolism	515.1	1.72	upregulation	inactive in model	-
b2976	glcB	Anaplerotic Reactions	2206.54	0.88	downregulation	inactive in model	-
b2463	maeB	Anaplerotic Reactions	1983.42	0.49	downregulation	inactive in model	-
b1479	maeA	Anaplerotic Reactions	1815.12	0.91	downregulation	inactive in model	-
b0033	carB	Arginine and Proline Metabolism	3678.62	0.53	downregulation	inactive in model	-
b0032	carA	Arginine and Proline Metabolism	1904.91	0.95	downregulation	inactive in model	-
b0120	speD	Arginine and Proline Metabolism	1060.18	0.92	downregulation	inactive in model	-
b2938	speA	Arginine and Proline Metabolism	894.12	0.8	downregulation	inactive in model	-
b2523	pepB	Arginine and Proline Metabolism	817.36	0.75	downregulation	inactive in model	-
b0932	pepN	Arginine and Proline Metabolism	685.66	0.67	downregulation	inactive in model	-
b2662	gabT	Arginine and Proline Metabolism	627.25	0.66	downregulation	inactive in model	-
b0121	speE	Arginine and Proline Metabolism	573.04	0.81	downregulation	inactive in model	-
b0237	pepD	Arginine and Proline Metabolism	1800.16	1.08	upregulation	inactive in model	-
b0273	argF	Arginine and Proline Metabolism	1217.33	1.02	upregulation	inactive in model	-
b2661	gabD	Arginine and Proline Metabolism	797.97	1.02	upregulation	inactive in model	-
b2041	rfbB	Cell Envelope Biosynthesis	1585.86	1.22	upregulation	inactive in model	-
b1236	galU	Cell Envelope Biosynthesis	1327.06	1.01	upregulation	inactive in model	-
b1611	fumC	Citric Acid Cycle	1102.27	1.11	upregulation	inactive in model	-
b4154	frdA	Citric Acid Cycle	691.28	1.52	upregulation	inactive in model	-
b0870	ltaE	Cofactor and Prosthetic Group Biosynthesis	544.83	0.82	downregulation	inactive in model	-
b0356	frmA	Cofactor and Prosthetic Group Biosynthesis	788.07	1.29	upregulation	inactive in model	-
b2947	gshB	Cofactor and Prosthetic Group Biosynthesis	739.33	1.13	upregulation	inactive in model	-
b3833	ubiE	Cofactor and Prosthetic Group Biosynthesis	715.57	1.43	upregulation	inactive in model	-
b2262	menB	Cofactor and Prosthetic Group Biosynthesis	691.15	1.01	upregulation	inactive in model	-
b0827	moeA	Cofactor and Prosthetic Group Biosynthesis	591.54	1.02	upregulation	inactive in model	-
b1638	pdxH	Cofactor and Prosthetic Group Biosynthesis	586.42	1.17	upregulation	inactive in model	-
b2421	cysM	Cysteine Metabolism	1061.97	1.03	upregulation	inactive in model	-
b2521	sseA	Cysteine Metabolism	732.92	1.21	upregulation	inactive in model	-
b1919	dcyD	Cysteine Metabolism	633.74	1.07	upregulation	inactive in model	-
b2905	gcvT	Folate Metabolism	618.36	0.74	downregulation	inactive in model	-
b1232	purU	Folate Metabolism	791.03	1.06	upregulation	inactive in model	-
b3870	glnA	Glutamate Metabolism	3309.32	0.94	downregulation	inactive in model	-
b3212	gltB	Glutamate Metabolism	1799.27	0.62	downregulation	inactive in model	-
b1493	gadB	Glutamate Metabolism	954.39	0.8	downregulation	inactive in model	-
b3213	gltD	Glutamate Metabolism	2705.36	1.08	upregulation	inactive in model	-
b3517	gadA	Glutamate Metabolism	1227.54	1.87	upregulation	inactive in model	-
b2239	glpQ	Glycerophospholipid Metabolism	689.93	1.11	upregulation	inactive in model	-
b2797	sdaB	Glycine and Serine Metabolism	601.76	0.71	downregulation	inactive in model	-
b1059	solA	Glycine and Serine Metabolism	1007.5	1.04	upregulation	inactive in model	-
b2366	dsdA	Glycine and Serine Metabolism	584.44	1.25	upregulation	inactive in model	-
b1676	pykF	Glycolysis/Gluconeogenesis	3350.82	0.99	downregulation	inactive in model	-
b1702	ppsA	Glycolysis/Gluconeogenesis	2033.67	1.29	upregulation	inactive in model	-
b0755	gpmA	Glycolysis/Gluconeogenesis	1811.9	1.08	upregulation	inactive in model	-
b1854	pykA	Glycolysis/Gluconeogenesis	1696.45	1.05	upregulation	inactive in model	-
b3432	glgB	Glycolysis/Gluconeogenesis	798.27	7.24	upregulation	inactive in model	-
b3925	glpX	Glycolysis/Gluconeogenesis	640.68	1.13	upregulation	inactive in model	-
b0763	modA	Inorganic Ion Transport and Metabolism	2220.62	0.93	downregulation	inactive in model	-
b0574	cusB	Inorganic Ion Transport and Metabolism	1965.25	0.96	downregulation	inactive in model	-
b1857	znuA	Inorganic Ion Transport and Metabolism	912.74	0.59	downregulation	inactive in model	-
b0572	cusC	Inorganic Ion Transport and Metabolism	740.56	0.75	downregulation	inactive in model	-
b2425	cysP	Inorganic Ion Transport and Metabolism	2168.62	1.11	upregulation	inactive in model	-
b0573	cusF	Inorganic Ion Transport and Metabolism	983.87	1.41	upregulation	inactive in model	-
b0123	cueO	Inorganic Ion Transport and Metabolism	960.48	1.83	upregulation	inactive in model	-
b1064	grxB	Inorganic Ion Transport and Metabolism	800.67	1.44	upregulation	inactive in model	-
b3290	trkA	Inorganic Ion Transport and Metabolism	597.83	1.99	upregulation	inactive in model	-
b0484	copA	Inorganic Ion Transport and Metabolism	576.12	2.01	upregulation	inactive in model	-
b3845	fadA	Membrane Lipid Metabolism	919.13	0.97	downregulation	inactive in model	-
b4019	metH	Methionine Metabolism	1451.89	0.59	downregulation	inactive in model	-
b1778	msrB	Methionine Metabolism	690.16	1.16	upregulation	inactive in model	-
b2582	trxC	Methionine Metabolism	665.79	1.13	upregulation	inactive in model	-
b0632	dacA	Murein Biosynthesis	1436.33	0.95	downregulation	inactive in model	-
b0839	dacC	Murein Biosynthesis	1534.01	1.03	upregulation	inactive in model	-
b1243	oppA	Murein Recycling	4023.09	1.55	upregulation	inactive in model	-
b1329	mppA	Murein Recycling	792.99	1.11	upregulation	inactive in model	-
b4213	cpdB	Nucleotide Salvage Pathway	1727.69	0.97	downregulation	inactive in model	-
b1539	ydfG	Nucleotide Salvage Pathway	1191.16	1.16	upregulation	inactive in model	-
b0480	ushA	Nucleotide Salvage Pathway	905.09	1.27	upregulation	inactive in model	-
b0171	pyrH	Nucleotide Salvage Pathway	814.79	1.25	upregulation	inactive in model	-
b3942	katG	Other	2798.36	0.69	downregulation	inactive in model	-
b1095	fabF	Other	1120.16	0.77	downregulation	inactive in model	-
b3908	sodA	Other	2083.2	1.94	upregulation	inactive in model	-
b1646	sodC	Other	1009.08	1.45	upregulation	inactive in model	-
b3605	lldD	Other	794.06	1.06	upregulation	inactive in model	-
b1656	sodB	Other	791.5	1.3	upregulation	inactive in model	-
b1732	katE	Other	773.27	1.37	upregulation	inactive in model	-
b1710	btuE	Other	715.53	1.53	upregulation	inactive in model	-
b3962	sthA	Oxidative Phosphorylation	1663.58	0.9	downregulation	inactive in model	-
b3426	glpD	Oxidative Phosphorylation	2285.84	1.49	upregulation	inactive in model	-
b0008	talB	Pentose Phosphate Pathway	2678.4	0.92	downregulation	inactive in model	-
b2935	tktA	Pentose Phosphate Pathway	2584	0.93	downregulation	inactive in model	-
b2464	talA	Pentose Phosphate Pathway	1662.03	2.09	upregulation	inactive in model	-
b2914	rpiA	Pentose Phosphate Pathway	813.02	1.24	upregulation	inactive in model	-
b3860	dsbA	Posttranslational modification, protein turnover, chaperones	970.03	0.78	downregulation	inactive in model	-
b2893	dsbC	Posttranslational modification, protein turnover, chaperones	702.72	1.07	upregulation	inactive in model	-
b1682	sufC	Posttranslational modification, protein turnover, chaperones	535.49	1.04	upregulation	inactive in model	-
b2508	guaB	Purine and Pyrimidine Biosynthesis	1370.6	0.96	downregulation	inactive in model	-
b0104	guaC	Purine and Pyrimidine Biosynthesis	1183.25	1.01	upregulation	inactive in model	-
b4244	pyrI	Purine and Pyrimidine Biosynthesis	1019.96	1.44	upregulation	inactive in model	-
b1241	adhE	Pyruvate Metabolism	4035.32	0.72	downregulation	inactive in model	-
b2296	ackA	Pyruvate Metabolism	2065.84	1.01	upregulation	inactive in model	-
b0002	thrA	Threonine and Lysine Metabolism	541.15	0.98	downregulation	inactive in model	-
b4049	dusA	Translation, ribosomal structure and biogenesis	692.99	0.92	downregulation	inactive in model	-
b3590	selB	Translation, ribosomal structure and biogenesis	662.95	0.8	downregulation	inactive in model	-
b0082	rsmH	Translation, ribosomal structure and biogenesis	665.71	1.13	upregulation	inactive in model	-
b2150	mglB	Transport Inner Membrane	3700.71	0.93	downregulation	inactive in model	-
b2310	argT	Transport Inner Membrane	2535.67	0.98	downregulation	inactive in model	-
b3751	rbsB	Transport Inner Membrane	2255.91	0.82	downregulation	inactive in model	-
b1440	ydcS	Transport Inner Membrane	2227.68	0.84	downregulation	inactive in model	-
b3453	ugpB	Transport Inner Membrane	1948.61	0.81	downregulation	inactive in model	-
b1817	manX	Transport Inner Membrane	1421.39	0.61	downregulation	inactive in model	-
b0860	artJ	Transport Inner Membrane	1387.32	0.94	downregulation	inactive in model	-
b4227	ytfQ	Transport Inner Membrane	1201.86	0.62	downregulation	inactive in model	-
b1901	araF	Transport Inner Membrane	1146.91	0.56	downregulation	inactive in model	-
b0197	metQ	Transport Inner Membrane	991.46	0.61	downregulation	inactive in model	-
b3566	xylF	Transport Inner Membrane	988.01	0.99	downregulation	inactive in model	-
b2169	fruB	Transport Inner Membrane	812.15	0.9	downregulation	inactive in model	-
b3454	livF	Transport Inner Membrane	584.77	0.86	downregulation	inactive in model	-
b3544	dppA	Transport Inner Membrane	5018.94	1.37	upregulation	inactive in model	-
b3460	livJ	Transport Inner Membrane	3395.29	1.18	upregulation	inactive in model	-
b0655	gltI	Transport Inner Membrane	2810.08	1.26	upregulation	inactive in model	-
b4034	malE	Transport Inner Membrane	2598.89	1.11	upregulation	inactive in model	-
b3458	livK	Transport Inner Membrane	2504.68	1.09	upregulation	inactive in model	-
b0863	artI	Transport Inner Membrane	1828.35	1.54	upregulation	inactive in model	-
b2309	hisJ	Transport Inner Membrane	1787.13	1.02	upregulation	inactive in model	-
b0854	potF	Transport Inner Membrane	1391.1	1.12	upregulation	inactive in model	-
b2093	gatB	Transport Inner Membrane	1359.51	1.04	upregulation	inactive in model	-
b1487	ddpA	Transport Inner Membrane	1248.51	1.38	upregulation	inactive in model	-
b0830	gsiB	Transport Inner Membrane	1238.64	1.55	upregulation	inactive in model	-
b2131	osmF	Transport Inner Membrane	1134.69	1.78	upregulation	inactive in model	-
b2094	gatA	Transport Inner Membrane	1041.72	1.27	upregulation	inactive in model	-
b1123	potD	Transport Inner Membrane	1022.15	1.26	upregulation	inactive in model	-
b2679	proX	Transport Inner Membrane	678.41	1.73	upregulation	inactive in model	-
b3455	livG	Transport Inner Membrane	607.25	1.01	upregulation	inactive in model	-
b0151	fhuC	Transport Inner Membrane	582.72	1.05	upregulation	inactive in model	-
b2677	proV	Transport Inner Membrane	544.15	1.64	upregulation	inactive in model	-
b3966	btuB	Transport Outer Membrane	880.26	0.84	downregulation	inactive in model	-
b2155	cirA	Transport Outer Membrane	713.28	0.2	downregulation	inactive in model	-
b0150	fhuA	Transport Outer Membrane	565.85	0.94	downregulation	inactive in model	-
b0957	ompA	Transport Outer Membrane Porin	1509.86	1.08	upregulation	inactive in model	-
b2215	ompC	Transport Outer Membrane Porin	621.38	3.2	upregulation	inactive in model	-
b3708	tnaA	Tyrosine Tryptophan and Phenylalanine Metabolism	2003.43	1.21	upregulation	inactive in model	-
b0754	aroG	Tyrosine Tryptophan and Phenylalanine Metabolism	1585.72	1.12	upregulation	inactive in model	-
b3671	ilvB	Valine Leucine and Isoleucine Metabolism	2154.72	0.72	downregulation	inactive in model	-
b3670	ilvN	Valine Leucine and Isoleucine Metabolism	897.31	0.81	downregulation	inactive in model	-
b0674	asnB	Alanine and Aspartate Metabolism	597.96	0.72	downregulation	incorrect prediction	-
b3926	glpK	Alternate Carbon Metabolism	3680.41	0.91	downregulation	incorrect prediction	-
b1415	aldA	Alternate Carbon Metabolism	3421.17	0.75	downregulation	incorrect prediction	-
b3608	gpsA	Alternate Carbon Metabolism	585.82	0.98	downregulation	incorrect prediction	-
b4015	aceA	Anaplerotic Reactions	3953.77	0.75	downregulation	incorrect prediction	-
b4014	aceB	Anaplerotic Reactions	824.38	0.62	downregulation	incorrect prediction	-
b0243	proA	Arginine and Proline Metabolism	1457.98	0.95	downregulation	incorrect prediction	-
b0242	proB	Arginine and Proline Metabolism	750.16	0.94	downregulation	incorrect prediction	-
b3172	argG	Arginine and Proline Metabolism	3567.28	1.15	upregulation	incorrect prediction	-
b3959	argB	Arginine and Proline Metabolism	1418.76	1.03	upregulation	incorrect prediction	-
b3958	argC	Arginine and Proline Metabolism	914.34	1.04	upregulation	incorrect prediction	-
b3176	glmM	Cell Envelope Biosynthesis	1440.09	0.89	downregulation	incorrect prediction	-
b3729	glmS	Cell Envelope Biosynthesis	1255.47	0.73	downregulation	incorrect prediction	-
b3730	glmU	Cell Envelope Biosynthesis	1014.71	0.92	downregulation	incorrect prediction	-
b3189	murA	Cell Envelope Biosynthesis	841	0.8	downregulation	incorrect prediction	-
b3168	infB	Cell Wall/Membrane/Envelope Metabolism	4086.82	0.8	downregulation	incorrect prediction	-
b1612	fumA	Citric Acid Cycle	2604.11	0.99	downregulation	incorrect prediction	-
b0720	gltA	Citric Acid Cycle	2207.39	0.8	downregulation	incorrect prediction	-
b1276	acnA	Citric Acid Cycle	1358.61	0.76	downregulation	incorrect prediction	-
b0728	sucC	Citric Acid Cycle	2383.71	1.03	upregulation	incorrect prediction	-
b0729	sucD	Citric Acid Cycle	1818.89	1.07	upregulation	incorrect prediction	-
b0727	sucB	Citric Acid Cycle	873.5	1.08	upregulation	incorrect prediction	-
b2530	iscS	Cofactor and Prosthetic Group Biosynthesis	3284.49	0.9	downregulation	incorrect prediction	-
b2764	cysJ	Cofactor and Prosthetic Group Biosynthesis	2281.71	0.6	downregulation	incorrect prediction	-
b2763	cysI	Cofactor and Prosthetic Group Biosynthesis	1850.7	0.81	downregulation	incorrect prediction	-
b0154	hemL	Cofactor and Prosthetic Group Biosynthesis	896.38	0.74	downregulation	incorrect prediction	-
b0109	nadC	Cofactor and Prosthetic Group Biosynthesis	700.05	0.93	downregulation	incorrect prediction	-
b2320	pdxB	Cofactor and Prosthetic Group Biosynthesis	609.26	0.96	downregulation	incorrect prediction	-
b2551	glyA	Cofactor and Prosthetic Group Biosynthesis	3906.57	1.08	upregulation	incorrect prediction	-
b0907	serC	Cofactor and Prosthetic Group Biosynthesis	2560.3	1.02	upregulation	incorrect prediction	-
b2414	cysK	Cysteine Metabolism	3318.95	0.96	downregulation	incorrect prediction	-
b1654	grxD	Cysteine Metabolism	540.32	0.97	downregulation	incorrect prediction	-
b3941	metF	Folate Metabolism	1808.08	0.87	downregulation	incorrect prediction	-
b0529	folD	Folate Metabolism	618.52	1.08	upregulation	incorrect prediction	-
b1761	gdhA	Glutamate Metabolism	3063.73	0.94	downregulation	incorrect prediction	-
b0115	aceF	Glycolysis/Gluconeogenesis	3929.8	0.94	downregulation	incorrect prediction	-
b3919	tpiA	Glycolysis/Gluconeogenesis	1938.04	1.43	upregulation	incorrect prediction	-
b1723	pfkB	Glycolysis/Gluconeogenesis	1074.36	1.45	upregulation	incorrect prediction	-
b2019	hisG	Histidine Metabolism	1095.71	0.76	downregulation	incorrect prediction	-
b2021	hisC	Histidine Metabolism	864.21	0.65	downregulation	incorrect prediction	-
b2025	hisF	Histidine Metabolism	813.59	0.8	downregulation	incorrect prediction	-
b2020	hisD	Histidine Metabolism	812.6	0.62	downregulation	incorrect prediction	-
b2024	hisA	Histidine Metabolism	792.29	0.68	downregulation	incorrect prediction	-
b2023	hisH	Histidine Metabolism	756.41	0.74	downregulation	incorrect prediction	-
b0098	secA	Intracellular trafficking, secretion, and vesicular transport	1309.5	0.63	downregulation	incorrect prediction	-
b3464	ftsY	Intracellular trafficking, secretion, and vesicular transport	1761.9	1.11	upregulation	incorrect prediction	-
b0918	kdsB	Lipopolysaccharide Biosynthesis / Recycling	584.19	0.93	downregulation	incorrect prediction	-
b3256	accC	Membrane Lipid Metabolism	1328.51	0.78	downregulation	incorrect prediction	-
b2316	accD	Membrane Lipid Metabolism	868.99	0.83	downregulation	incorrect prediction	-
b3829	metE	Methionine Metabolism	5329.6	0.36	downregulation	incorrect prediction	-
b3939	metB	Methionine Metabolism	546.05	0.35	downregulation	incorrect prediction	-
b2827	thyA	Nucleotide Salvage Pathway	565.97	0.49	downregulation	incorrect prediction	-
b1091	fabH	Other	1061.47	0.97	downregulation	incorrect prediction	-
b0723	sdhA	Oxidative Phosphorylation	2936.42	0.92	downregulation	incorrect prediction	-
b2284	nuoF	Oxidative Phosphorylation	529.88	0.78	downregulation	incorrect prediction	-
b2283	nuoG	Oxidative Phosphorylation	1320.4	1	no change	incorrect prediction	-
b3733	atpG	Oxidative Phosphorylation	2151.45	1.03	upregulation	incorrect prediction	-
b3731	atpC	Oxidative Phosphorylation	1120.2	1.19	upregulation	incorrect prediction	-
b2925	fbaA	Pentose Phosphate Pathway	2684.29	1.1	upregulation	incorrect prediction	-
b4143	groL	Posttranslational modification, protein turnover, chaperones	6387.5	0.93	downregulation	incorrect prediction	-
b0888	trxB	Posttranslational modification, protein turnover, chaperones	1356.11	0.68	downregulation	incorrect prediction	-
b2526	hscA	Posttranslational modification, protein turnover, chaperones	1142.83	0.94	downregulation	incorrect prediction	-
b2614	grpE	Posttranslational modification, protein turnover, chaperones	1275.93	1	no change	incorrect prediction	-
b4245	pyrB	Purine and Pyrimidine Biosynthesis	2640.37	1.2	upregulation	incorrect prediction	-
b2476	purC	Purine and Pyrimidine Biosynthesis	1864.56	1.46	upregulation	incorrect prediction	-
b1062	pyrC	Purine and Pyrimidine Biosynthesis	1511.96	1.06	upregulation	incorrect prediction	-
b0945	pyrD	Purine and Pyrimidine Biosynthesis	1496.13	1.12	upregulation	incorrect prediction	-
b2499	purM	Purine and Pyrimidine Biosynthesis	753.14	1.11	upregulation	incorrect prediction	-
b0523	purE	Purine and Pyrimidine Biosynthesis	701.27	1.44	upregulation	incorrect prediction	-
b1281	pyrF	Purine and Pyrimidine Biosynthesis	665.35	1.03	upregulation	incorrect prediction	-
b4024	lysC	Threonine and Lysine Metabolism	615.14	0.52	downregulation	incorrect prediction	-
b2838	lysA	Threonine and Lysine Metabolism	603.73	0.9	downregulation	incorrect prediction	-
b0031	dapB	Threonine and Lysine Metabolism	513.91	0.39	downregulation	incorrect prediction	-
b3181	greA	Transcription	1208.92	0.9	downregulation	incorrect prediction	-
b3295	rpoA	Transcription	2361.08	1.08	upregulation	incorrect prediction	-
b0911	rpsA	Translation, ribosomal structure and biogenesis	6564.9	0.95	downregulation	incorrect prediction	-
b3339	tufA	Translation, ribosomal structure and biogenesis	4651.5	0.87	downregulation	incorrect prediction	-
b0194	proS	Translation, ribosomal structure and biogenesis	3061.8	0.99	downregulation	incorrect prediction	-
b1713	pheT	Translation, ribosomal structure and biogenesis	2656.48	0.62	downregulation	incorrect prediction	-
b0169	rpsB	Translation, ribosomal structure and biogenesis	1970.71	0.98	downregulation	incorrect prediction	-
b0680	glnS	Translation, ribosomal structure and biogenesis	1803.37	0.8	downregulation	incorrect prediction	-
b2400	gltX	Translation, ribosomal structure and biogenesis	1694.43	0.87	downregulation	incorrect prediction	-
b1714	pheS	Translation, ribosomal structure and biogenesis	1608.09	0.9	downregulation	incorrect prediction	-
b2514	hisS	Translation, ribosomal structure and biogenesis	1502.28	0.8	downregulation	incorrect prediction	-
b0930	asnS	Translation, ribosomal structure and biogenesis	1460.22	0.95	downregulation	incorrect prediction	-
b0526	cysS	Translation, ribosomal structure and biogenesis	1236.87	0.84	downregulation	incorrect prediction	-
b3167	rbfA	Translation, ribosomal structure and biogenesis	1215.3	0.99	downregulation	incorrect prediction	-
b3384	trpS	Translation, ribosomal structure and biogenesis	1193.5	0.97	downregulation	incorrect prediction	-
b3986	rplL	Translation, ribosomal structure and biogenesis	1188.81	0.49	downregulation	incorrect prediction	-
b1719	thrS	Translation, ribosomal structure and biogenesis	1163.24	0.43	downregulation	incorrect prediction	-
b3306	rpsH	Translation, ribosomal structure and biogenesis	1155.96	0.96	downregulation	incorrect prediction	-
b4203	rplI	Translation, ribosomal structure and biogenesis	1078.41	0.9	downregulation	incorrect prediction	-
b3319	rplD	Translation, ribosomal structure and biogenesis	1053.8	0.99	downregulation	incorrect prediction	-
b0661	miaB	Translation, ribosomal structure and biogenesis	965.82	0.67	downregulation	incorrect prediction	-
b2185	rplY	Translation, ribosomal structure and biogenesis	912.05	0.97	downregulation	incorrect prediction	-
b2114	metG	Translation, ribosomal structure and biogenesis	841	0.73	downregulation	incorrect prediction	-
b4375	prfC	Translation, ribosomal structure and biogenesis	802.05	0.6	downregulation	incorrect prediction	-
b3985	rplJ	Translation, ribosomal structure and biogenesis	739.8	0.4	downregulation	incorrect prediction	-
b3296	rpsD	Translation, ribosomal structure and biogenesis	686.94	0.91	downregulation	incorrect prediction	-
b3298	rpsM	Translation, ribosomal structure and biogenesis	591.24	0.9	downregulation	incorrect prediction	-
b0636	rlmH	Translation, ribosomal structure and biogenesis	575.55	0.62	downregulation	incorrect prediction	-
b2608	rimM	Translation, ribosomal structure and biogenesis	572.41	0.96	downregulation	incorrect prediction	-
b2606	rplS	Translation, ribosomal structure and biogenesis	536.78	0.92	downregulation	incorrect prediction	-
b0893	serS	Translation, ribosomal structure and biogenesis	1551.09	1	no change	incorrect prediction	-
b2891	prfB	Translation, ribosomal structure and biogenesis	1106.25	1.12	upregulation	incorrect prediction	-
b0642	leuS	Translation, ribosomal structure and biogenesis	700.66	1.13	upregulation	incorrect prediction	-
b2416	ptsI	Transport Inner Membrane	4198.97	0.84	downregulation	incorrect prediction	-
b2415	ptsH	Transport Inner Membrane	1267.94	0.97	downregulation	incorrect prediction	-
b0928	aspC	Tyrosine Tryptophan and Phenylalanine Metabolism	2223.84	0.95	downregulation	incorrect prediction	-
b1260	trpA	Tyrosine Tryptophan and Phenylalanine Metabolism	1680.77	0.83	downregulation	incorrect prediction	-
b1261	trpB	Tyrosine Tryptophan and Phenylalanine Metabolism	1677.71	0.79	downregulation	incorrect prediction	-
b2599	pheA	Tyrosine Tryptophan and Phenylalanine Metabolism	1346.05	0.67	downregulation	incorrect prediction	-
b0908	aroA	Tyrosine Tryptophan and Phenylalanine Metabolism	976.18	0.96	downregulation	incorrect prediction	-
b1263	trpD	Tyrosine Tryptophan and Phenylalanine Metabolism	958.25	0.6	downregulation	incorrect prediction	-
b1262	trpC	Tyrosine Tryptophan and Phenylalanine Metabolism	733.77	0.79	downregulation	incorrect prediction	-
b2601	aroF	Tyrosine Tryptophan and Phenylalanine Metabolism	652.51	0.99	downregulation	incorrect prediction	-
b1693	aroD	Tyrosine Tryptophan and Phenylalanine Metabolism	542.87	0.97	downregulation	incorrect prediction	-
b3770	ilvE	Tyrosine Tryptophan and Phenylalanine Metabolism	985.88	1.1	upregulation	incorrect prediction	-
b0071	leuD	Valine Leucine and Isoleucine Metabolism	1052.7	1.19	upregulation	incorrect prediction	-
b0473			3144.33	0.88	downregulation	not present in model	-
b0161			2037.96	0.95	downregulation	not present in model	-
b3699			1961.45	0.8	downregulation	not present in model	-
b3931			1651.06	0.93	downregulation	not present in model	-
b3162			1599.69	0.84	downregulation	not present in model	-
b3863			1598.58	0.97	downregulation	not present in model	-
b0606			1580.32	0.97	downregulation	not present in model	-
b3251			1460.76	0.9	downregulation	not present in model	-
b0882			1412.45	0.99	downregulation	not present in model	-
b3011			1390.47	0.56	downregulation	not present in model	-
b1452			1302.24	0.93	downregulation	not present in model	-
b3363			1112.41	0.82	downregulation	not present in model	-
b3847			1079.65	0.5	downregulation	not present in model	-
b1614			1071.19	0.85	downregulation	not present in model	-
b1431			955.32	0.93	downregulation	not present in model	-
b1516			947.74	0.98	downregulation	not present in model	-
b1056			930.5	0.68	downregulation	not present in model	-
b2597			915.81	0.29	downregulation	not present in model	-
b2217			914.94	0.98	downregulation	not present in model	-
b4037			914.02	0.75	downregulation	not present in model	-
b2699			906.79	0.93	downregulation	not present in model	-
b3401			894.82	0.81	downregulation	not present in model	-
b1783			887.07	0.83	downregulation	not present in model	-
b4174			877.36	0.75	downregulation	not present in model	-
b1780			852.56	0.88	downregulation	not present in model	-
b0450			833.69	0.84	downregulation	not present in model	-
b3147			798.7	0.88	downregulation	not present in model	-
b0820			797.44	0.87	downregulation	not present in model	-
b4000			748.96	0.93	downregulation	not present in model	-
b1658			744.15	0.85	downregulation	not present in model	-
b1923			741.25	0.78	downregulation	not present in model	-
b2840			738.53	0.75	downregulation	not present in model	-
b3498			726.38	0.84	downregulation	not present in model	-
b0440			704.11	0.94	downregulation	not present in model	-
b2669			701.74	0.96	downregulation	not present in model	-
b1376			692.7	0.73	downregulation	not present in model	-
b3407			687.24	0.63	downregulation	not present in model	-
b1412			682.87	0.95	downregulation	not present in model	-
b0094			670.36	0.98	downregulation	not present in model	-
b2426			664.25	0.63	downregulation	not present in model	-
b2581			659.04	0.96	downregulation	not present in model	-
b0054			658.62	0.98	downregulation	not present in model	-
b4349			656.57	0.72	downregulation	not present in model	-
b1536			650.61	0.97	downregulation	not present in model	-
b2531			649.66	0.97	downregulation	not present in model	-
b1304			649.57	0.95	downregulation	not present in model	-
b1517			644.47	0.65	downregulation	not present in model	-
b0965			623.85	0.99	downregulation	not present in model	-
b3866			615.31	0.84	downregulation	not present in model	-
b0565			613.4	0.88	downregulation	not present in model	-
b3183			612.65	0.83	downregulation	not present in model	-
b2569			609.87	0.48	downregulation	not present in model	-
b0214			603.87	0.64	downregulation	not present in model	-
b2231			598.9	0.67	downregulation	not present in model	-
b2908			597.36	0.93	downregulation	not present in model	-
b2733			592.17	0.36	downregulation	not present in model	-
b0643			562.35	0.81	downregulation	not present in model	-
b1067			554.26	0.8	downregulation	not present in model	-
b2684			536.74	0.97	downregulation	not present in model	-
b0006			531.61	0.98	downregulation	not present in model	-
b2171			517.25	0.73	downregulation	not present in model	-
b0059			516.42	0.62	downregulation	not present in model	-
b0495			515.08	0.58	downregulation	not present in model	-
b0599			512.27	0.7	downregulation	not present in model	-
b1777			509.77	0.68	downregulation	not present in model	-
b3574			504.43	0.99	downregulation	not present in model	-
b0492			1204.94	1	no change	not present in model	-
b0471			1108.16	1	no change	not present in model	-
b1757			561.1	1	no change	not present in model	-
b2592			3443.88	1.17	upregulation	not present in model	-
b0095			2639.32	1.04	upregulation	not present in model	-
b0438			1914.03	1.07	upregulation	not present in model	-
b0605			1813.59	1.04	upregulation	not present in model	-
b1604			1800.5	1.23	upregulation	not present in model	-
b4235			1756.86	1.17	upregulation	not present in model	-
b0325			1740.44	1.6	upregulation	not present in model	-
b2898			1629.77	1.16	upregulation	not present in model	-
b3448			1607.05	1.93	upregulation	not present in model	-
b3495			1593.37	1.17	upregulation	not present in model	-
b2042			1558.54	1.19	upregulation	not present in model	-
b0740			1469.08	1.1	upregulation	not present in model	-
b0426			1459.15	1.13	upregulation	not present in model	-
b0607			1432.35	1.12	upregulation	not present in model	-
b0660			1355.57	1.31	upregulation	not present in model	-
b3347			1240.05	1.11	upregulation	not present in model	-
b1498			1232.11	1.18	upregulation	not present in model	-
b1175			1230.82	1.19	upregulation	not present in model	-
b3405			1229.24	1.14	upregulation	not present in model	-
b4401			1178.3	1.27	upregulation	not present in model	-
b1130			1147.04	1.13	upregulation	not present in model	-
b0329			1140.85	1.57	upregulation	not present in model	-
b1967			1098.47	1.2	upregulation	not present in model	-
b4058			1095.44	2.15	upregulation	not present in model	-
b2007			1089.91	1.07	upregulation	not present in model	-
b3234			1085.29	1.09	upregulation	not present in model	-
b2962			1058.04	1.08	upregulation	not present in model	-
b1004			1051.15	2.06	upregulation	not present in model	-
b0801			1025.23	1.43	upregulation	not present in model	-
b1406			1018.04	1.62	upregulation	not present in model	-
b1482			1017.25	1.71	upregulation	not present in model	-
b3244			989.74	1.27	upregulation	not present in model	-
b0525			989.58	1.2	upregulation	not present in model	-
b1051			980.81	1.67	upregulation	not present in model	-
b2294			924.72	1.05	upregulation	not present in model	-
b3510			917.52	3.02	upregulation	not present in model	-
b3928			915.02	1.09	upregulation	not present in model	-
b1267			907.36	1.25	upregulation	not present in model	-
b0897			896.86	2.36	upregulation	not present in model	-
b1127			890.17	1.31	upregulation	not present in model	-
b3527			889.48	1.2	upregulation	not present in model	-
b1831			884.19	1.31	upregulation	not present in model	-
b0419			876.26	1.27	upregulation	not present in model	-
b0800			873.96	1.27	upregulation	not present in model	-
b0753			870.25	1.71	upregulation	not present in model	-
b3209			851.12	1.12	upregulation	not present in model	-
b0145			840.8	1.04	upregulation	not present in model	-
b1333			838.39	1.15	upregulation	not present in model	-
b3229			832.08	1.07	upregulation	not present in model	-
b1712			824.08	1.15	upregulation	not present in model	-
b4376			804.71	2.11	upregulation	not present in model	-
b0324			800.27	1.73	upregulation	not present in model	-
b0773			778.91	2.26	upregulation	not present in model	-
b2989			776.51	1.1	upregulation	not present in model	-
b2080			766.07	1.33	upregulation	not present in model	-
b2016			748.55	1.08	upregulation	not present in model	-
b3929			744.29	1.14	upregulation	not present in model	-
b0912			743.92	1.14	upregulation	not present in model	-
b3938			740.83	1.25	upregulation	not present in model	-
b1847			729.55	1.8	upregulation	not present in model	-
b3414			729.31	1.06	upregulation	not present in model	-
b2431			720.9	1.03	upregulation	not present in model	-
b1765			720.35	1.04	upregulation	not present in model	-
b3204			713.2	1.34	upregulation	not present in model	-
b1836			699.23	1.66	upregulation	not present in model	-
b3253			689.79	1.11	upregulation	not present in model	-
b1087			687.62	1.33	upregulation	not present in model	-
b3644			684.95	1.18	upregulation	not present in model	-
b0435			674.93	1.03	upregulation	not present in model	-
b4207			663.38	1.26	upregulation	not present in model	-
b1174			651.21	1.06	upregulation	not present in model	-
b4045			648.27	1.78	upregulation	not present in model	-
b3024			647.62	1.45	upregulation	not present in model	-
b0441			647.51	1.05	upregulation	not present in model	-
b3830			646.72	1.47	upregulation	not present in model	-
b1864			645.35	1.33	upregulation	not present in model	-
b0384			645.29	1.63	upregulation	not present in model	-
b0393			644.42	1.04	upregulation	not present in model	-
b2520			640.87	1.08	upregulation	not present in model	-
b4234			627.34	1.2	upregulation	not present in model	-
b3349			625.71	1.23	upregulation	not present in model	-
b0806			621.88	1.02	upregulation	not present in model	-
b1219			619.66	1.18	upregulation	not present in model	-
b3912			613.04	1.15	upregulation	not present in model	-
b1809			611.53	1.15	upregulation	not present in model	-
b1792			608.96	1.09	upregulation	not present in model	-
b0163			601.63	1.17	upregulation	not present in model	-
b3858			600.6	1.46	upregulation	not present in model	-
b0437			586.46	1.33	upregulation	not present in model	-
b3003			585.36	2.05	upregulation	not present in model	-
b1108			580.45	1.52	upregulation	not present in model	-
b1641			576.25	1.2	upregulation	not present in model	-
b0631			562.21	1.07	upregulation	not present in model	-
b0481			555.88	2.73	upregulation	not present in model	-
b1706			555.53	1.27	upregulation	not present in model	-
b1749			555.1	1.24	upregulation	not present in model	-
b0113			553.22	1.31	upregulation	not present in model	-
b1414			549.73	1.2	upregulation	not present in model	-
b2553			548.59	1.37	upregulation	not present in model	-
b2293			547.04	1.21	upregulation	not present in model	-
b1583			544.63	1.44	upregulation	not present in model	-
b1003			536.13	2.14	upregulation	not present in model	-
b4057			535.88	1.43	upregulation	not present in model	-
b0453			533.36	1.38	upregulation	not present in model	-
b2948			531.01	1.04	upregulation	not present in model	-
b0687			529.83	1.12	upregulation	not present in model	-
b1953			525.39	1.4	upregulation	not present in model	-
b0424			524.14	1.34	upregulation	not present in model	-
b0814			523.36	1.09	upregulation	not present in model	-
b1275			508.45	1.05	upregulation	not present in model	-
b4211			503.87	1.16	upregulation	not present in model	-
b1955			502.55	1.34	upregulation	not present in model	-
