# Supplementary material for: Genome-scale model of metabolism and gene expression provides a multi-scale description of acid stress responses in Escherichia coli
Source: PLoS Comput Biol. 2019 Dec 6;15(12):e1007525. doi: 10.1371/journal.pcbi.1007525 (PMC6897400; doi:10.1371/journal.pcbi.1007525)
Supplement: S9 Table — (XLSX) [file pcbi.1007525.s013.xlsx]

## Sheet: Sheet1
Table S9. Top genes with the largest change in expression with 10% of HdeB activity compared to 100% HdeB activity under pH 5.5
locus	gene	COG categories	absolute percentage change in expression	direction of change
b3671	ilvB	Valine Leucine and Isoleucine Metabolism	inf (original flux is 0, current flux is nonzero)	upregulation
b3670	ilvN	Valine Leucine and Isoleucine Metabolism	inf (original flux is 0, current flux is nonzero)	upregulation
b2890	lysS	Translation, ribosomal structure and biogenesis	21178.2	upregulation
b3386	rpe	Pentose Phosphate Pathway	100	downregulation
b4129	lysU	Nucleotide Salvage Pathway	100	downregulation
b0078	ilvH	Valine Leucine and Isoleucine Metabolism	100	downregulation
b0077	ilvI	Valine Leucine and Isoleucine Metabolism	100	downregulation
b0902	pflA	Alternate Carbon Metabolism	92.0283	downregulation
b4382	deoA	Nucleotide Salvage Pathway	92.0283	downregulation
b3831	udp	Nucleotide Salvage Pathway	92.0283	downregulation
b1238	tdk	Nucleotide Salvage Pathway	92.0283	downregulation
b4374	yjjG	Nucleotide Salvage Pathway	92.0283	downregulation
b0684	fldA	Cofactor and Prosthetic Group Biosynthesis	92.0283	downregulation
b3747	kup	Inorganic Ion Transport and Metabolism	91.3906	downregulation
b1211	prfA	Translation, ribosomal structure and biogenesis	90.9032	downregulation
b0015	dnaJ	Posttranslational modification, protein turnover, chaperones	90.8002	downregulation
b0014	dnaK	Posttranslational modification, protein turnover, chaperones	90.8002	downregulation
b2614	grpE	Posttranslational modification, protein turnover, chaperones	90.8002	downregulation
b3464	ftsY	Intracellular trafficking, secretion, and vesicular transport	90.7544	downregulation
b3475	acpT	Other	90.6613	downregulation
b1091	fabH	Other	90.6611	downregulation
b0777	bioC	Cofactor and Prosthetic Group Biosynthesis	90.6611	downregulation
b0180	fabZ	Other	90.661	downregulation
b1288	fabI	Other	90.661	downregulation
b3412	bioH	Other	90.6609	downregulation
b0776	bioF	Other	90.6609	downregulation
b0774	bioA	Cofactor and Prosthetic Group Biosynthesis	90.6609	downregulation
b0778	bioD	Cofactor and Prosthetic Group Biosynthesis	90.6609	downregulation
b0775	bioB	Other	90.6609	downregulation
b3609	secB	Intracellular trafficking, secretion, and vesicular transport	90.5894	downregulation
b0053	surA	Posttranslational modification, protein turnover, chaperones	90.4533	downregulation
b0177	bamA	Cell Wall/Membrane/Envelope Metabolism	90.4531	downregulation
b2595	bamD	Cell Wall/Membrane/Envelope Metabolism	90.4531	downregulation
b2617	bamE	Cell Wall/Membrane/Envelope Metabolism	90.4531	downregulation
b2477	bamC	Other	90.4531	downregulation
b2512	bamB	Cell Wall/Membrane/Envelope Metabolism	90.4531	downregulation
b0475	hemH	Cofactor and Prosthetic Group Biosynthesis	90.2373	downregulation
b0428	cyoE	Cofactor and Prosthetic Group Biosynthesis	90.2373	downregulation
b3997	hemE	Cofactor and Prosthetic Group Biosynthesis	90.2373	downregulation
b3850	hemG	Cofactor and Prosthetic Group Biosynthesis	90.2373	downregulation
b2436	hemF	Cofactor and Prosthetic Group Biosynthesis	90.2373	downregulation
b3807	cyaY	Other	90.2352	downregulation
b3040	zupT	Inorganic Ion Transport and Metabolism	90.2217	downregulation
b2529	iscU	Posttranslational modification, protein turnover, chaperones	90.2094	downregulation
b0156	erpA	Posttranslational modification, protein turnover, chaperones	90.1913	downregulation
b2526	hscA	Posttranslational modification, protein turnover, chaperones	90.1903	downregulation
b2527	hscB	Posttranslational modification, protein turnover, chaperones	90.1903	downregulation
b4143	groL	Posttranslational modification, protein turnover, chaperones	90.1817	downregulation
b4142	groS	Posttranslational modification, protein turnover, chaperones	90.1817	downregulation
b2103	thiD	Cofactor and Prosthetic Group Biosynthesis	90.0386	downregulation
b3994	thiC	Cofactor and Prosthetic Group Biosynthesis	90.0386	downregulation
b3993	thiE	Cofactor and Prosthetic Group Biosynthesis	90.0386	downregulation
b3990	thiH	Other	90.0386	downregulation
b3992	thiF	Other	90.0386	downregulation
b4407	thiS	Other	90.0386	downregulation
b0417	thiL	Cofactor and Prosthetic Group Biosynthesis	90.0386	downregulation
b3991	thiG	Cofactor and Prosthetic Group Biosynthesis	90.0386	downregulation
b0369	hemB	Cofactor and Prosthetic Group Biosynthesis	89.9567	downregulation
b1210	hemA	Cofactor and Prosthetic Group Biosynthesis	89.9567	downregulation
b3805	hemC	Cofactor and Prosthetic Group Biosynthesis	89.9567	downregulation
b3804	hemD	Cofactor and Prosthetic Group Biosynthesis	89.9567	downregulation
b0154	hemL	Cofactor and Prosthetic Group Biosynthesis	89.9567	downregulation
b0630	lipB	Other	89.8652	downregulation
b0628	lipA	Other	89.8652	downregulation
b0052	pdxA	Other	89.8476	downregulation
b2320	pdxB	Cofactor and Prosthetic Group Biosynthesis	89.8476	downregulation
b2564	pdxJ	Other	89.8476	downregulation
b3368	cysG	Cofactor and Prosthetic Group Biosynthesis	89.5066	downregulation
b3803	hemX	Cofactor and Prosthetic Group Biosynthesis	89.5066	downregulation
b0025	ribF	Cofactor and Prosthetic Group Biosynthesis	89.3272	downregulation
b3300	secY	Intracellular trafficking, secretion, and vesicular transport	87.3193	downregulation
b0409	secF	Intracellular trafficking, secretion, and vesicular transport	87.3193	downregulation
b3175	secG	Intracellular trafficking, secretion, and vesicular transport	87.3193	downregulation
b0408	secD	Intracellular trafficking, secretion, and vesicular transport	87.3193	downregulation
b3981	secE	Intracellular trafficking, secretion, and vesicular transport	87.3193	downregulation
b2530	iscS	Cofactor and Prosthetic Group Biosynthesis	86.6591	downregulation
b2500	purN	Purine and Pyrimidine Biosynthesis	86.4521	downregulation
b0168	map	Translation, ribosomal structure and biogenesis	85.9218	downregulation
b3706	mnmE	Translation, ribosomal structure and biogenesis	83.8919	downregulation
b3741	mnmG	Translation, ribosomal structure and biogenesis	83.8919	downregulation
b2324	mnmC	Translation, ribosomal structure and biogenesis	83.8919	downregulation
b3470	tusA	Posttranslational modification, protein turnover, chaperones	83.8475	downregulation
b1133	mnmA	Translation, ribosomal structure and biogenesis	83.8475	downregulation
b3344	tusC	Other	83.8475	downregulation
b3343	tusB	Posttranslational modification, protein turnover, chaperones	83.8475	downregulation
b3345	tusD	Other	83.8475	downregulation
b0969	tusE	Other	83.8475	downregulation
b2575	yfiC	Translation, ribosomal structure and biogenesis	83.6303	downregulation
b2745	truD	Translation, ribosomal structure and biogenesis	83.5137	downregulation
b1652	rnt	Replication, recombination and repair	83.4531	downregulation
b3247	rng	Translation, ribosomal structure and biogenesis	83.4531	downregulation
b2567	rnc	Transcription	83.4531	downregulation
b2559	tadA	Translation, ribosomal structure and biogenesis	83.4496	downregulation
b3704	rnpA	Translation, ribosomal structure and biogenesis	83.3281	downregulation
b3643	rph	Other	83.3281	downregulation
b2960	trmI	Translation, ribosomal structure and biogenesis	83.3133	downregulation
b0416	nusB	Transcription	83.2001	downregulation
b3965	trmA	Translation, ribosomal structure and biogenesis	83.1702	downregulation
b2140	dusC	Translation, ribosomal structure and biogenesis	83.1285	downregulation
b2594	rluD	Translation, ribosomal structure and biogenesis	83.1201	downregulation
