# Supplementary material for: Genome-scale model of metabolism and gene expression provides a multi-scale description of acid stress responses in Escherichia coli
Source: PLoS Comput Biol. 2019 Dec 6;15(12):e1007525. doi: 10.1371/journal.pcbi.1007525 (PMC6897400; doi:10.1371/journal.pcbi.1007525)
Supplement: S10 Table — (XLSX) [file pcbi.1007525.s014.xlsx]

## Sheet: Sheet1
Table S10. Top genes with the largest change in expression with increased proton influx (at 10 mmol/gDW/h) and cfa gene knockout compared to wild type normal condition.
locus	gene	COG categories	absolute change proteome fraction	direction of change
b3870	glnA	Glutamate Metabolism	54.6604	upregulation
b1395	paaH	Alternate Carbon Metabolism	22.4946	upregulation
b4268	idnK	Alternate Carbon Metabolism	15.6629	upregulation
b1677	lpp	Cell Wall/Membrane/Envelope Metabolism	5.20349	downregulation
b1377	ompN	Transport Outer Membrane Porin	3.49552	downregulation
b3734	atpA	Oxidative Phosphorylation	1.6767	downregulation
b3732	atpD	Oxidative Phosphorylation	1.52375	downregulation
b3958	argC	Arginine and Proline Metabolism	1.11916	downregulation
b3959	argB	Arginine and Proline Metabolism	0.973845	downregulation
b1480	sra	Other	0.956633	upregulation
b0911	rpsA	Translation, ribosomal structure and biogenesis	0.952966	downregulation
b3941	metF	Folate Metabolism	0.934002	downregulation
b2536	hcaT	Transport Inner Membrane	0.871311	upregulation
b3737	atpE	Oxidative Phosphorylation	0.835681	downregulation
b0173	dxr	Cofactor and Prosthetic Group Biosynthesis	0.832151	downregulation
b0474	adk	Nucleotide Salvage Pathway	0.810625	downregulation
b3986	rplL	Translation, ribosomal structure and biogenesis	0.758002	downregulation
b0436	tig	Posttranslational modification, protein turnover, chaperones	0.750937	downregulation
b2153	folE	Cofactor and Prosthetic Group Biosynthesis	0.741018	downregulation
b2926	pgk	Glycolysis/Gluconeogenesis	0.696595	downregulation
b0750	nadA	Cofactor and Prosthetic Group Biosynthesis	0.683419	downregulation
b0420	dxs	Cofactor and Prosthetic Group Biosynthesis	0.679043	downregulation
b2020	hisD	Histidine Metabolism	0.678306	downregulation
b1263	trpD	Tyrosine Tryptophan and Phenylalanine Metabolism	0.644727	downregulation
b2019	hisG	Histidine Metabolism	0.593021	downregulation
b1208	ispE	Cofactor and Prosthetic Group Biosynthesis	0.592971	downregulation
b0109	nadC	Cofactor and Prosthetic Group Biosynthesis	0.583141	downregulation
b4395	ytjC	Glycolysis/Gluconeogenesis	0.553017	downregulation
b2174	lpxT	Lipopolysaccharide Biosynthesis / Recycling	0.548708	downregulation
b1740	nadE	Cofactor and Prosthetic Group Biosynthesis	0.547654	downregulation
b2283	nuoG	Oxidative Phosphorylation	0.544858	downregulation
b3957	argE	Arginine and Proline Metabolism	0.540784	downregulation
b2747	ispD	Cofactor and Prosthetic Group Biosynthesis	0.491078	downregulation
b0908	aroA	Tyrosine Tryptophan and Phenylalanine Metabolism	0.488949	downregulation
b0098	secA	Intracellular trafficking, secretion, and vesicular transport	0.4713	downregulation
b3317	rplB	Translation, ribosomal structure and biogenesis	0.463913	downregulation
b3164	pnp	Translation, ribosomal structure and biogenesis	0.454304	upregulation
b2425	cysP	Inorganic Ion Transport and Metabolism	0.436353	upregulation
b0243	proA	Arginine and Proline Metabolism	0.417897	downregulation
b2342	fadI	Membrane Lipid Metabolism	0.415298	upregulation
b0169	rpsB	Translation, ribosomal structure and biogenesis	0.414852	downregulation
b3960	argH	Arginine and Proline Metabolism	0.407016	downregulation
b3314	rpsC	Translation, ribosomal structure and biogenesis	0.403311	downregulation
b3115	tdcD	Alternate Carbon Metabolism	0.397143	upregulation
b2341	fadJ	Membrane Lipid Metabolism	0.387855	downregulation
b3984	rplA	Translation, ribosomal structure and biogenesis	0.383612	downregulation
b0386	proC	Arginine and Proline Metabolism	0.380953	downregulation
b2286	nuoC	Oxidative Phosphorylation	0.370459	downregulation
b3296	rpsD	Translation, ribosomal structure and biogenesis	0.364093	downregulation
b2278	nuoL	Oxidative Phosphorylation	0.361468	downregulation
b2329	aroC	Tyrosine Tryptophan and Phenylalanine Metabolism	0.357334	downregulation
b2416	ptsI	Transport Inner Membrane	0.355889	downregulation
b2521	sseA	Cysteine Metabolism	0.355639	upregulation
b1779	gapA	Cofactor and Prosthetic Group Biosynthesis	0.352689	downregulation
b2021	hisC	Histidine Metabolism	0.352239	downregulation
b3736	atpF	Oxidative Phosphorylation	0.349455	downregulation
b3320	rplC	Translation, ribosomal structure and biogenesis	0.346937	downregulation
b0114	aceE	Glycolysis/Gluconeogenesis	0.346295	downregulation
b3319	rplD	Translation, ribosomal structure and biogenesis	0.344459	downregulation
b2687	luxS	Methionine Metabolism	0.329879	downregulation
b3166	truB	Translation, ribosomal structure and biogenesis	0.321243	upregulation
b3733	atpG	Oxidative Phosphorylation	0.319715	downregulation
b2764	cysJ	Cofactor and Prosthetic Group Biosynthesis	0.317132	downregulation
b4214	cysQ	Cysteine Metabolism	0.315281	downregulation
b3308	rplE	Translation, ribosomal structure and biogenesis	0.31455	downregulation
b3770	ilvE	Tyrosine Tryptophan and Phenylalanine Metabolism	0.313939	downregulation
b3341	rpsG	Translation, ribosomal structure and biogenesis	0.310257	downregulation
b2277	nuoM	Oxidative Phosphorylation	0.307539	downregulation
b3738	atpB	Oxidative Phosphorylation	0.306755	downregulation
b2780	pyrG	Purine and Pyrimidine Biosynthesis	0.304085	downregulation
b1611	fumC	Citric Acid Cycle	0.29776	upregulation
b3305	rplF	Translation, ribosomal structure and biogenesis	0.292791	downregulation
b2779	eno	Glycolysis/Gluconeogenesis	0.289687	downregulation
b1101	ptsG	Transport Inner Membrane	0.283915	downregulation
b2276	nuoN	Oxidative Phosphorylation	0.283086	downregulation
b3985	rplJ	Translation, ribosomal structure and biogenesis	0.274106	downregulation
b3303	rpsE	Translation, ribosomal structure and biogenesis	0.272519	downregulation
b1723	pfkB	Glycolysis/Gluconeogenesis	0.269447	downregulation
b2025	hisF	Histidine Metabolism	0.268403	downregulation
b2284	nuoF	Oxidative Phosphorylation	0.268166	downregulation
b0767	pgl	Pentose Phosphate Pathway	0.264375	downregulation
b1592	clcB	Inorganic Ion Transport and Metabolism	0.260451	upregulation
b2499	purM	Purine and Pyrimidine Biosynthesis	0.255315	downregulation
b3771	ilvD	Valine Leucine and Isoleucine Metabolism	0.254107	downregulation
b3919	tpiA	Glycolysis/Gluconeogenesis	0.252774	downregulation
b3231	rplM	Translation, ribosomal structure and biogenesis	0.249893	downregulation
b1850	eda	Pyruvate Metabolism	0.248089	downregulation
b2599	pheA	Tyrosine Tryptophan and Phenylalanine Metabolism	0.247004	downregulation
b4013	metA	Methionine Metabolism	0.246873	downregulation
b4203	rplI	Translation, ribosomal structure and biogenesis	0.245827	downregulation
b2838	lysA	Threonine and Lysine Metabolism	0.244057	downregulation
b2026	hisI	Histidine Metabolism	0.242822	downregulation
b3340	fusA	Translation, ribosomal structure and biogenesis	0.24079	downregulation
b3313	rplP	Translation, ribosomal structure and biogenesis	0.23852	downregulation
b4200	rpsF	Translation, ribosomal structure and biogenesis	0.236644	downregulation
b3983	rplK	Translation, ribosomal structure and biogenesis	0.22996	downregulation
b3230	rpsI	Translation, ribosomal structure and biogenesis	0.229803	downregulation
b0115	aceF	Glycolysis/Gluconeogenesis	0.229492	downregulation
b2256	arnD	Lipopolysaccharide Biosynthesis / Recycling	0.227249	upregulation
b3301	rplO	Translation, ribosomal structure and biogenesis	0.224891	downregulation
