# Supplementary material for: Genome-scale model of metabolism and gene expression provides a multi-scale description of acid stress responses in Escherichia coli
Source: PLoS Comput Biol. 2019 Dec 6;15(12):e1007525. doi: 10.1371/journal.pcbi.1007525 (PMC6897400; doi:10.1371/journal.pcbi.1007525)
Supplement: S12 Table — (XLSX) [file pcbi.1007525.s016.xlsx]

## Sheet: Sheet1
Table S12. Data on the radius of gyration of unfolded proteins.
Protein name	Residue number	radius of gyration	Source
Ubiquitin	76	26.3	https://www.ncbi.nlm.nih.gov/pubmed/10211833
Cytochrome c	111	32.1	https://www.ncbi.nlm.nih.gov/pubmed/10211833
Ribonuclease A	123	27.3	https://www.ncbi.nlm.nih.gov/pubmed/10211833
Lysozyme	129	28.7	https://www.ncbi.nlm.nih.gov/pubmed/10211833
a-Lactalbumin	123	30	https://www.ncbi.nlm.nih.gov/pubmed/10211833
Apomyoglobin	150	34.2	https://www.ncbi.nlm.nih.gov/pubmed/10211833
b-Lactoglobulin	162	44.4	https://www.ncbi.nlm.nih.gov/pubmed/10211833
SSI	113	32	https://www.ncbi.nlm.nih.gov/pubmed/10211833
GroEL	549	82	https://www.ncbi.nlm.nih.gov/pmc/articles/PMC515087/
yPGK	416	71	https://www.ncbi.nlm.nih.gov/pmc/articles/PMC515087/
Creatine kinase	380	46	https://www.ncbi.nlm.nih.gov/pmc/articles/PMC515087/
α-TS	268	48.8	https://www.ncbi.nlm.nih.gov/pmc/articles/PMC515087/
Carbonic anhydrase	260	59	https://www.ncbi.nlm.nih.gov/pmc/articles/PMC515087/
OspA	257	49.3	https://www.ncbi.nlm.nih.gov/pmc/articles/PMC515087/
DHFR	167	44	https://www.ncbi.nlm.nih.gov/pmc/articles/PMC515087/
Apomyoglobin	154	40	https://www.ncbi.nlm.nih.gov/pmc/articles/PMC515087/
Snase	149	37.2	https://www.ncbi.nlm.nih.gov/pmc/articles/PMC515087/
Lysozyme, reduced	129	35.8	https://www.ncbi.nlm.nih.gov/pmc/articles/PMC515087/
CheY	129	38	https://www.ncbi.nlm.nih.gov/pmc/articles/PMC515087/
RNase A, reduced	124	33.2	https://www.ncbi.nlm.nih.gov/pmc/articles/PMC515087/
pI3K SH2	112	29.6	https://www.ncbi.nlm.nih.gov/pmc/articles/PMC515087/
pI3K SH3	103	30.9	https://www.ncbi.nlm.nih.gov/pmc/articles/PMC515087/
mAcP	98	30.4	https://www.ncbi.nlm.nih.gov/pmc/articles/PMC515087/
ctACP	98	30.5	https://www.ncbi.nlm.nih.gov/pmc/articles/PMC515087/
Protein L	79	26	https://www.ncbi.nlm.nih.gov/pmc/articles/PMC515087/
Fyn SH3	78	25.7	https://www.ncbi.nlm.nih.gov/pmc/articles/PMC515087/
Ubiquitin	76	25.2	https://www.ncbi.nlm.nih.gov/pmc/articles/PMC515087/
GCN4-p2′	66	24.1	https://www.ncbi.nlm.nih.gov/pmc/articles/PMC515087/
drK SH3	59	21.9	https://www.ncbi.nlm.nih.gov/pmc/articles/PMC515087/
Protein G	52	23	https://www.ncbi.nlm.nih.gov/pmc/articles/PMC515087/
N-terminal cytochrome c	39	18.4	https://www.ncbi.nlm.nih.gov/pmc/articles/PMC515087/
AK-37	37	16.9	https://www.ncbi.nlm.nih.gov/pmc/articles/PMC515087/
AK-32	32	14.5	https://www.ncbi.nlm.nih.gov/pmc/articles/PMC515087/
AK-27	27	12.8	https://www.ncbi.nlm.nih.gov/pmc/articles/PMC515087/
AK-16	16	9.8	https://www.ncbi.nlm.nih.gov/pmc/articles/PMC515087/
Angiotensin	8	9.1	https://www.ncbi.nlm.nih.gov/pmc/articles/PMC515087/
PDB 2GB1	56	23	https://www.pnas.org/content/101/34/12497/
PDB 1FU6	111	30.3	https://www.pnas.org/content/101/34/12497/
PDB 1EHC	128	38	https://www.pnas.org/content/101/34/12497/
PDB 2SNS	141	37.2	https://www.pnas.org/content/101/34/12497/
PDB 1MBO	153	40	https://www.pnas.org/content/101/34/12497/
PDB 1AI9	192	44	https://www.pnas.org/content/101/34/12497/
PDB 1QK1	379	46.1	https://www.pnas.org/content/101/34/12497/
PDB 3PGK	415	71	https://www.pnas.org/content/101/34/12497/
