# Supplementary material for: Genome-scale model of metabolism and gene expression provides a multi-scale description of acid stress responses in Escherichia coli
Source: PLoS Comput Biol. 2019 Dec 6;15(12):e1007525. doi: 10.1371/journal.pcbi.1007525 (PMC6897400; doi:10.1371/journal.pcbi.1007525)
Supplement: S13 Table — (XLSX) [file pcbi.1007525.s017.xlsx]

## Sheet: Sheet1
Table S13. COG categories.
COG process
Alanine and Aspartate Metabolism
Alternate Carbon Metabolism
Anaplerotic Reactions
Arginine and Proline Metabolism
Cell Envelope Biosynthesis
Cell Wall/Membrane/Envelope Metabolism
Citric Acid Cycle
Cofactor and Prosthetic Group Biosynthesis
Cysteine Metabolism
Folate Metabolism
Glutamate Metabolism
Glycerophospholipid Metabolism
Glycine and Serine Metabolism
Glycolysis/Gluconeogenesis
Glyoxylate Metabolism
Histidine Metabolism
Inorganic Ion Transport and Metabolism
Intracellular trafficking, secretion, and vesicular transport
Lipopolysaccharide Biosynthesis / Recycling
Membrane Lipid Metabolism
Methionine Metabolism
Methylglyoxal Metabolism
Murein Biosynthesis
Murein Recycling
Nitrogen Metabolism
Nucleotide Salvage Pathway
Other
Oxidative Phosphorylation
Pentose Phosphate Pathway
Posttranslational modification, protein turnover, chaperones
Purine and Pyrimidine Biosynthesis
Pyruvate Metabolism
Replication, recombination and repair
RNA processing and modification
Threonine and Lysine Metabolism
Transcription
Translation, ribosomal structure and biogenesis
Transport Inner Membrane
Transport Outer Membrane
Transport Outer Membrane Porin
tRNA Charging
Tyrosine Tryptophan and Phenylalanine Metabolism
Valine Leucine and Isoleucine Metabolism
